# Supplementary material for: Missing data estimation in extreme rainfall indices for the Metropolitan area of Cali - Colombia: An approach based on artificial neural networks
Source: Data Brief. 2021 Nov 19;39:107592. doi: 10.1016/j.dib.2021.107592 (PMC8626650; doi:10.1016/j.dib.2021.107592)
Supplement: Supplementary file 1 [file mmc1.xlsx]

## Sheet: Annual
	ORIGINAL DATA													COMPLETE DATABASE
	CDD Index													CDD Index
ID	S1	S2	S3	S4	S5	S6	S7	S8	S9	S10	S11	S12		S1	S2	S3	S4	S5	S6	S7	S8	S9	S10	S11	S12
1969	41	33	45	26	NaN	NaN	NaN	NaN	50	19	59	30		41	33	45	26	39.6607	32.3451	34.5982	28.1135	50	19	59	30
1970	13	20	25	14	26	15	23	9	26	7	NaN	10		13	20	25	14	26	15	23	9	26	7	65.1694	10
1971	19	14	18	NaN	13	7	13	12	16	7	13	8		19	14	18	9.07553	13	7	13	12	16	7	13	8
1972	NaN	38	37	20	NaN	30	19	NaN	15	32	40	16		20.9224	38	37	20	38.4993	30	19	43.1143	15	32	40	16
1973	27	22	36	21	48	22	17	NaN	26	22	21	23		27	22	36	21	48	22	17	25.6474	26	22	21	23
1974	NaN	15	NaN	13	NaN	21	11	13	22	14	28	19		28.6122	15	17.3246	13	9.40845	21	11	13	22	14	28	19
1975	16	18	14	17	14	20	13	NaN	NaN	21	21	13		16	18	14	17	14	20	13	29.1704	12.9262	21	21	13
1976	26	32	NaN	33	40	40	33	NaN	39	38	NaN	26		26	32	54.1294	33	40	40	33	37.728	39	38	38.6927	26
1977	25	28	25	NaN	NaN	28	17	29	25	23	24	17		25	28	25	21.6383	34.217	28	17	29	25	23	24	17
1978	28	23	18	18	19	NaN	19	22	41	NaN	41	NaN		28	23	18	18	19	28.3987	19	22	41	13.2646	41	25.0918
1979	32	24	20	NaN	14	NaN	NaN	14	NaN	13	17	20		32	24	20	21.0524	14	15.2781	18.0551	14	16.635	13	17	20
1980	NaN	21	17	NaN	18	NaN	16	34	NaN	15	NaN	19		35.3174	21	17	29.5615	18	33.2522	16	34	13.9924	15	19.4365	19
1981	NaN	25	18	NaN	22	28	15	NaN	NaN	14	NaN	17		35.3633	25	18	27.0811	22	28	15	36.9398	5.47006	14	10.5016	17
1982	46	31	39	33	28	29	26	24	NaN	20	57	35		46	31	39	33	28	29	26	24	44.1659	20	57	35
1983	25	49	23	30	28	40	13	32	16	16	44	18		25	49	23	30	28	40	13	32	16	16	44	18
1984	14	10	10	14	29	28	11	15	9	10	17	15		14	10	10	14	29	28	11	15	9	10	17	15
1985	30	27	32	20	33	NaN	17	NaN	17	22	23	26		30	27	32	20	33	21.8476	17	19.0608	17	22	23	26
1986	31	20	30	39	31	40	31	29	25	18	20	25		31	20	30	39	31	40	31	29	25	18	20	25
1987	33	25	21	24	19	17	20	20	19	18	29	19		33	25	21	24	19	17	20	20	19	18	29	19
1988	26	19	19	23	20	NaN	16	16	19	19	23	18		26	19	19	23	20	22.3975	16	16	19	19	23	18
1989	NaN	12	17	30	19	NaN	15	15	15	17	27	19		22.8017	12	17	30	19	32.6853	15	15	15	17	27	19
1990	NaN	15	26	42	29	42	26	26	40	20	28	33		39.0488	15	26	42	29	42	26	26	40	20	28	33
1991	37	36	27	29	27	NaN	21	26	28	20	28	37		37	36	27	29	27	32.9895	21	26	28	20	28	37
1992	34	25	NaN	14	NaN	NaN	13	14	14	11	25	16		34	25	23.0444	14	20.5132	12.0407	13	14	14	11	25	16
1993	23	22	15	13	14	11	11	10	11	16	28	23		23	22	15	13	14	11	11	10	11	16	28	23
1994	NaN	17	19	NaN	21	19	18	NaN	22	26	35	20		12.028	17	19	18.9548	21	19	18	35.2962	22	26	35	20
1995	38	23	21	14	17	18	13	18	13	14	23	37		38	23	21	14	17	18	13	18	13	14	23	37
1996	23	18	23	NaN	19	19	15	11	16	11	16	22		23	18	23	14.6557	19	19	15	11	16	11	16	22
1997	53	58	66	36	65	55	47	28	29	19	52	65		53	58	66	36	65	55	47	28	29	19	52	65
1998	33	31	23	22	14	22	13	12	12	12	25	31		33	31	23	22	14	22	13	12	12	12	25	31
1999	21	20	12	17	NaN	19	10	29	10	11	13	20		21	20	12	17	23.9597	19	10	29	10	11	13	20
2000	12	16	19	14	10	18	24	12	21	11	12	20		12	16	19	14	10	18	24	12	21	11	12	20
2001	36	20	47	17	29	29	31	17	25	13	38	37		36	20	47	17	29	29	31	17	25	13	38	37
2002	36	NaN	20	35	25	29	18	17	25	14	17	20		36	21.896	20	35	25	29	18	17	25	14	17	20
2003	33	22	20	NaN	18	22	19	13	21	11	16	NaN		33	22	20	23.2515	18	22	19	13	21	11	16	22.1527
2004	30	31	27	20	29	20	24	20	20	25	21	34		30	31	27	20	29	20	24	20	20	25	21	34
2005	17	21	NaN	17	26	18	14	NaN	NaN	18	19	17		17	21	19.576	17	26	18	14	16.2476	16.2002	18	19	17
2006	21	30	NaN	NaN	19	26	15	16	25	16	23	39		21	30	17.3107	13.8869	19	26	15	16	25	16	23	39
2007	22	NaN	13	21	19	19	16	19	19	18	13	19		22	19.3187	13	21	19	19	16	19	19	18	13	19
2008	12	11	NaN	13	13	15	11	NaN	11	10	10	11		12	11	12.7758	13	13	15	11	9.31151	11	10	10	11
2009	28	19	22	24	13	17	21	20	30	12	20	16		28	19	22	24	13	17	21	20	30	12	20	16
2010	18	13	NaN	12	13	15	14	NaN	13	13	19	18		18	13	15.11	12	13	15	14	13.5387	13	13	19	18
2011	26	16	NaN	18	NaN	18	15	NaN	21	14	15	14		26	16	17.6385	18	18.624	18	15	14.8491	21	14	15	14
2012	31	NaN	NaN	25	31	38	22	24	42	25	20	38		31	20.704	26.4887	25	31	38	22	24	42	25	20	38
2013	45	21	23	30	21	42	19	21	31	13	27	18		45	21	23	30	21	42	19	21	31	13	27	18
2014	42	41	18	NaN	18	35	38	26	41	15	26	34		42	41	18	52.8258	18	35	38	26	41	15	26	34
2015	56	20	46	26	39	36	20	25	30	24	26	23		56	20	46	26	39	36	20	25	30	24	26	23
2016	26	21	31	NaN	35	34	19	17	34	19	19	18		26	21	31	19.7163	35	34	19	17	34	19	19	18
2017	18	19	NaN	NaN	19	23	22	14	NaN	15	16	19		18	19	19.7516	20.9561	19	23	22	14	21.306	15	16	19
2018	30	17	29	NaN	NaN	62	NaN	11	29	12	14	NaN		30	17	29	62.0057	7.45712	62	53.8991	11	29	12	14	65.2387
2019	44	NaN	NaN	NaN	38	21	31	18	23	28	44	16		44	18.5963	66.3429	18.8933	38	21	31	18	23	28	44	16
	CWD Index													CWD Index
ID	S1	S2	S3	S4	S5	S6	S7	S8	S9	S10	S11	S12		S1	S2	S3	S4	S5	S6	S7	S8	S9	S10	S11	S12
1969	8	11	6	8	NaN	NaN	NaN	NaN	7	17	7	9		8	11	6	8	6.56019	22.8142	7.27541	10.587	7	17	7	9
1970	6	7	8	7	7	7	15	15	15	21	NaN	14		6	7	8	7	7	7	15	15	15	21	10.0172	14
1971	14	9	10	NaN	7	13	22	13	11	25	9	25		14	9	10	10.1468	7	13	22	13	11	25	9	25
1972	NaN	7	5	8	NaN	5	10	NaN	14	10	5	15		7.62186	7	5	8	8.88553	5	10	6.937	14	10	5	15
1973	15	6	6	9	8	7	10	NaN	15	20	5	34		15	6	6	9	8	7	10	9.59888	15	20	5	34
1974	NaN	5	NaN	8	NaN	8	10	25	9	14	8	12		4.84198	5	4.67515	8	6.04215	8	10	25	9	14	8	12
1975	8	10	9	7	6	9	11	NaN	NaN	11	5	10		8	10	9	7	6	9	11	7.74864	8.72647	11	5	10
1976	4	9	NaN	11	8	7	11	NaN	6	11	NaN	12		4	9	10.7537	11	8	7	11	16.2443	6	11	5.64915	12
1977	5	12	7	NaN	NaN	9	8	5	6	10	4	11		5	12	7	5.15465	2.71376	9	8	5	6	10	4	11
1978	5	6	11	7	7	NaN	17	11	8	NaN	7	NaN		5	6	11	7	7	0.702394	17	11	8	12.4456	7	9.3077
1979	5	10	11	NaN	9	NaN	NaN	16	NaN	9	9	18		5	10	11	12.1709	9	8.2876	12.3859	16	2.163	9	9	18
1980	NaN	5	6	NaN	6	NaN	9	18	NaN	9	NaN	8		3.3139	5	6	7.66131	6	5.89161	9	18	8.75552	9	6.62203	8
1981	NaN	9	7	NaN	7	13	10	NaN	NaN	10	NaN	8		5.27945	9	7	8.70178	7	13	10	11.7755	9.55165	10	6.9441	8
1982	10	8	12	10	11	8	12	10	NaN	13	7	7		10	8	12	10	11	8	12	10	9.70332	13	7	7
1983	4	8	6	7	7	13	10	7	11	11	5	10		4	8	6	7	7	13	10	7	11	11	5	10
1984	6	7	10	10	12	12	9	11	14	15	7	10		6	7	10	10	12	12	9	11	14	15	7	10
1985	5	6	8	11	5	NaN	12	NaN	7	13	6	6		5	6	8	11	5	31.525	12	1.12601	7	13	6	6
1986	4	8	9	7	12	21	7	13	16	23	8	8		4	8	9	7	12	21	7	13	16	23	8	8
1987	4	8	8	8	14	9	9	9	14	9	5	7		4	8	8	8	14	9	9	9	14	9	5	7
1988	6	9	8	12	8	NaN	8	8	12	21	8	10		6	9	8	12	8	31.2221	8	8	12	21	8	10
1989	NaN	7	7	7	7	NaN	7	12	10	10	7	15		7.10619	7	7	7	7	5.91457	7	12	10	10	7	15
1990	NaN	9	5	12	6	17	13	13	10	10	10	9		3.79098	9	5	12	6	17	13	13	10	10	10	9
1991	7	7	6	10	10	NaN	7	10	10	14	10	7		7	7	6	10	10	14.8217	7	10	10	14	10	7
1992	3	6	NaN	7	NaN	NaN	7	9	9	15	4	5		3	6	3.90035	7	8.54983	10.6797	7	9	9	15	4	5
1993	4	9	8	8	8	7	13	18	11	13	8	7		4	9	8	8	8	7	13	18	11	13	8	7
1994	NaN	8	7	NaN	7	5	9	NaN	14	13	4	6		4.37677	8	7	4.25974	7	5	9	5.34981	14	13	4	6
1995	5	5	8	7	9	7	6	12	12	14	8	8		5	5	8	7	9	7	6	12	12	14	8	8
1996	7	8	8	NaN	9	9	9	10	11	13	6	7		7	8	8	7.35403	9	9	9	10	11	13	6	7
1997	5	12	12	7	10	13	12	15	13	19	10	8		5	12	12	7	10	13	12	15	13	19	10	8
1998	6	8	6	6	12	10	10	13	11	13	13	5		6	8	6	6	12	10	10	13	11	13	13	5
1999	6	8	9	9	NaN	8	9	10	11	21	16	8		6	8	9	9	17.8174	8	9	10	11	21	16	8
2000	6	7	6	7	10	8	7	11	6	12	17	6		6	7	6	7	10	8	7	11	6	12	17	6
2001	5	5	5	5	7	4	9	10	4	9	9	5		5	5	5	5	7	4	9	10	4	9	9	5
2002	6	NaN	11	8	20	5	9	17	8	19	22	4		6	5.28816	11	8	20	5	9	17	8	19	22	4
2003	6	8	8	NaN	7	8	15	18	7	15	9	NaN		6	8	8	9.04353	7	8	15	18	7	15	9	11.8052
2004	4	6	13	8	8	8	12	8	8	11	12	7		4	6	13	8	8	8	12	8	8	11	12	7
2005	5	7	NaN	7	6	10	11	NaN	NaN	9	13	9		5	7	2.33373	7	6	10	11	10.2122	4.51665	9	13	9
2006	8	8	NaN	NaN	9	7	17	14	9	16	12	11		8	8	11.2428	8.87572	9	7	17	14	9	16	12	11
2007	6	NaN	7	7	8	15	12	7	9	11	22	9		6	5.92251	7	7	8	15	12	7	9	11	22	9
2008	10	7	NaN	12	9	16	18	NaN	12	17	16	10		10	7	15.636	12	9	16	18	10.6512	12	17	16	10
2009	5	6	15	5	6	7	5	10	9	16	18	6		5	6	15	5	6	7	5	10	9	16	18	6
2010	10	9	NaN	8	11	7	18	NaN	8	19	23	15		10	9	11.0478	8	11	7	18	11.0916	8	19	23	15
2011	5	8	NaN	11	NaN	9	15	NaN	11	26	24	12		5	8	13.8745	11	18.9298	9	15	17.3037	11	26	24	12
2012	9	NaN	NaN	5	6	6	10	8	7	10	10	9		9	7.07195	7.32548	5	6	6	10	8	7	10	10	9
2013	5	6	5	4	8	5	7	8	5	16	10	5		5	6	5	4	8	5	7	8	5	16	10	5
2014	6	5	8	NaN	6	4	7	10	5	10	16	8		6	5	8	4.89941	6	4	7	10	5	10	16	8
2015	4	5	5	5	5	8	6	11	4	11	11	12		4	5	5	5	5	8	6	11	4	11	11	12
2016	8	6	6	NaN	9	9	18	8	7	10	16	9		8	6	6	9.19356	9	9	18	8	7	10	16	9
2017	9	11	NaN	NaN	14	16	17	18	NaN	12	13	14		9	11	10.3133	15.0889	14	16	17	18	3.07631	12	13	14
2018	5	8	9	NaN	NaN	25	NaN	12	5	20	11	NaN		5	8	9	15.4051	15.1023	25	18.604	12	5	20	11	10.9032
2019	6	NaN	NaN	NaN	9	13	7	13	9	10	41	9		6	18.3705	17.1641	7.30668	9	13	7	13	9	10	41	9
	d95 Index													d95 Index
ID	S1	S2	S3	S4	S5	S6	S7	S8	S9	S10	S11	S12		S1	S2	S3	S4	S5	S6	S7	S8	S9	S10	S11	S12
1969	22	23	12	17	NaN	NaN	NaN	NaN	18	8	23	18		22	23	12	17	76.4053	12.6883	2.60711	30.8083	18	8	23	18
1970	16	17	11	23	10	12	13	16	16	13	NaN	15		16	17	11	23	10	12	13	16	16	13	9.01188	15
1971	22	37	22	NaN	21	31	19	14	23	25	27	22		22	37	22	45.6986	21	31	19	14	23	25	27	22
1972	NaN	19	13	13	NaN	14	12	NaN	15	21	14	10		18.4585	19	13	13	41.8989	14	12	33.1442	15	21	14	10
1973	15	17	15	17	23	20	22	NaN	20	14	14	18		15	17	15	17	23	20	22	17.8006	20	14	14	18
1974	NaN	14	NaN	13	NaN	16	18	41	14	15	27	20		26.5922	14	15.2386	13	78.5981	16	18	41	14	15	27	20
1975	16	27	17	23	33	13	25	NaN	NaN	30	20	16		16	27	17	23	33	13	25	35.6292	15.9725	30	20	16
1976	13	16	NaN	12	8	10	12	NaN	10	12	NaN	15		13	16	10.1562	12	8	10	12	7.20966	10	12	16.7596	15
1977	15	14	14	NaN	NaN	14	15	15	18	9	12	12		15	14	14	13.9298	8.07731	14	15	15	18	9	12	12
1978	21	16	22	20	20	NaN	17	20	19	NaN	12	NaN		21	16	22	20	20	15.914	17	20	19	21.3923	12	23.6588
1979	23	21	18	NaN	18	NaN	NaN	26	NaN	13	14	14		23	21	18	24.2474	18	15.6809	17.4902	26	16.5219	13	14	14
1980	NaN	19	12	NaN	14	NaN	15	4	NaN	14	NaN	9		1.53598	19	12	18.7064	14	12.3927	15	4	17.6775	14	16.6932	9
1981	NaN	17	17	NaN	21	47	15	NaN	NaN	22	NaN	15		11.332	17	17	22.683	21	47	15	3.0182	21.986	22	27.5956	15
1982	24	22	15	24	13	16	17	24	NaN	17	17	20		24	22	15	24	13	16	17	24	15.2111	17	17	20
1983	17	16	14	18	13	14	13	12	11	13	23	19		17	16	14	18	13	14	13	12	11	13	23	19
1984	21	25	33	28	31	31	23	26	27	22	31	19		21	25	33	28	31	31	23	26	27	22	31	19
1985	22	18	18	21	15	NaN	16	NaN	18	14	13	14		22	18	18	21	15	15.7205	16	25.7697	18	14	13	14
1986	16	16	20	20	23	15	18	19	20	19	18	19		16	16	20	20	23	15	18	19	20	19	18	19
1987	18	14	20	21	23	17	20	15	15	26	23	13		18	14	20	21	23	17	20	15	15	26	23	13
1988	17	24	19	20	28	NaN	20	21	22	28	24	21		17	24	19	20	28	15.7739	20	21	22	28	24	21
1989	NaN	15	13	16	20	NaN	11	9	16	14	18	12		13.6496	15	13	16	20	12.2412	11	9	16	14	18	12
1990	NaN	15	18	16	17	12	9	8	16	16	24	14		14.5602	15	18	16	17	12	9	8	16	16	24	14
1991	16	9	11	11	9	NaN	13	9	11	13	17	13		16	9	11	11	9	10.8472	13	9	11	13	17	13
1992	17	12	NaN	11	NaN	NaN	7	11	14	12	13	12		17	12	10.3015	11	8.34091	11.7902	7	11	14	12	13	12
1993	15	25	14	24	17	13	19	14	21	24	18	25		15	25	14	24	17	13	19	14	21	24	18	25
1994	NaN	21	22	NaN	30	16	12	NaN	14	23	23	17		20.8952	21	22	32.3952	30	16	12	8.42332	14	23	23	17
1995	20	11	26	17	17	11	21	19	13	15	23	20		20	11	26	17	17	11	21	19	13	15	23	20
1996	18	27	23	NaN	24	14	16	29	20	13	18	17		18	27	23	25.5322	24	14	16	29	20	13	18	17
1997	20	21	20	21	18	13	25	28	16	12	20	19		20	21	20	21	18	13	25	28	16	12	20	19
1998	22	17	17	16	13	16	18	20	15	19	13	25		22	17	17	16	13	16	18	20	15	19	13	25
1999	16	18	21	23	NaN	23	23	20	21	32	19	23		16	18	21	23	27.9645	23	23	20	21	32	19	23
2000	15	14	17	17	32	16	11	14	17	24	14	24		15	14	17	17	32	16	11	14	17	24	14	24
2001	20	14	16	9	11	14	10	20	18	18	13	14		20	14	16	9	11	14	10	20	18	18	13	14
2002	13	NaN	23	19	19	18	19	12	24	20	15	18		13	16.7328	23	19	19	18	19	12	24	20	15	18
2003	14	18	17	NaN	20	24	22	16	22	17	12	NaN		14	18	17	21.9714	20	24	22	16	22	17	12	17.6429
2004	12	16	17	19	10	13	13	12	16	13	12	21		12	16	17	19	10	13	13	12	16	13	12	21
2005	11	16	NaN	18	20	20	23	NaN	NaN	16	13	24		11	16	18.5826	18	20	20	23	15.9005	20.0696	16	13	24
2006	11	29	NaN	NaN	18	31	21	19	24	15	21	17		11	29	18.4794	28.9127	18	31	21	19	24	15	21	17
2007	20	NaN	20	22	17	16	20	17	21	20	13	21		20	19.2718	20	22	17	16	20	17	21	20	13	21
2008	14	26	NaN	23	25	16	24	NaN	26	26	18	26		14	26	19.5582	23	25	16	24	21.743	26	26	18	26
2009	17	11	16	15	18	9	13	12	6	19	18	17		17	11	16	15	18	9	13	12	6	19	18	17
2010	21	18	NaN	29	18	29	20	NaN	19	18	23	13		21	18	29.6033	29	18	29	20	14.8343	19	18	23	13
2011	16	25	NaN	28	NaN	26	19	NaN	22	25	32	26		16	25	23.3166	28	25.9496	26	19	15.3813	22	25	32	26
2012	12	NaN	NaN	19	8	13	16	13	19	8	13	12		12	18.9136	12.3097	19	8	13	16	13	19	8	13	12
2013	9	16	22	21	11	13	16	14	13	19	13	19		9	16	22	21	11	13	16	14	13	19	13	19
2014	16	15	29	NaN	19	19	12	9	22	18	22	16		16	15	29	22.0182	19	19	12	9	22	18	22	16
2015	6	11	19	14	10	7	15	6	9	9	24	13		6	11	19	14	10	7	15	6	9	9	24	13
2016	22	19	17	NaN	21	16	26	16	14	12	20	21		22	19	17	27.5337	21	16	26	16	14	12	20	21
2017	14	23	NaN	NaN	20	13	27	18	NaN	18	27	14		14	23	14.5585	24.0157	20	13	27	18	14.3199	18	27	14
2018	20	19	14	NaN	NaN	19	NaN	7	15	16	22	NaN		20	19	14	26.271	24.3908	19	11.9808	7	15	16	22	10.8333
2019	23	NaN	NaN	NaN	17	14	18	15	15	20	14	18		23	19.9735	13.0106	26.0699	17	14	18	15	15	20	14	18
	Dry Days Index													Dry Days Index
ID	S1	S2	S3	S4	S5	S6	S7	S8	S9	S10	S11	S12		S1	S2	S3	S4	S5	S6	S7	S8	S9	S10	S11	S12
1969	278	235	265	258	NaN	NaN	NaN	NaN	271	181	303	208		278	235	265	258	215.66	203.677	228.989	285.14	271	181	303	208
1970	210	222	257	219	248	204	184	166	237	150	NaN	178		210	222	257	219	248	204	184	166	237	150	126.143	178
1971	203	213	241	NaN	248	168	138	158	214	131	233	146		203	213	241	215.386	248	168	138	158	214	131	233	146
1972	NaN	269	241	242	NaN	243	211	NaN	232	183	281	199		253.847	269	241	242	208.924	243	211	259.08	232	183	281	199
1973	232	252	275	226	215	208	185	NaN	201	172	270	166		232	252	275	226	215	208	185	262.62	201	172	270	166
1974	NaN	238	NaN	223	NaN	228	168	132	196	178	267	187		230.861	238	197.651	223	221.746	228	168	132	196	178	267	187
1975	237	219	201	209	221	226	167	NaN	NaN	181	248	169		237	219	201	209	221	226	167	129.861	184.664	181	248	169
1976	301	260	NaN	254	268	263	234	NaN	254	207	NaN	222		301	260	261.783	254	268	263	234	223.636	254	207	258.465	222
1977	284	258	240	NaN	NaN	247	240	252	247	202	297	228		284	258	240	251.914	221.925	247	240	252	247	202	297	228
1978	280	247	234	240	230	NaN	232	225	271	NaN	287	NaN		280	247	234	240	230	304.913	232	225	271	201.278	287	186.211
1979	270	241	238	NaN	246	NaN	NaN	236	NaN	183	262	217		270	241	238	233.871	246	223.42	227.848	236	203.058	183	262	217
1980	NaN	247	230	NaN	256	NaN	214	163	NaN	191	NaN	227		268.43	247	230	240.17	256	259.843	214	163	260.1	191	187.224	227
1981	NaN	222	222	NaN	240	231	194	NaN	NaN	176	NaN	179		239.554	222	222	222.779	240	231	194	183.68	276.434	176	177.643	179
1982	251	233	214	221	226	229	199	173	NaN	169	256	207		251	233	214	221	226	229	199	173	184.49	169	256	207
1983	279	257	244	244	252	256	216	226	217	198	277	238		279	257	244	244	252	256	216	226	217	198	277	238
1984	251	219	209	202	196	218	173	186	150	151	251	187		251	219	209	202	196	218	173	186	150	151	251	187
1985	296	249	261	249	251	NaN	212	NaN	204	192	245	233		296	249	261	249	251	221.694	212	223.364	204	192	245	233
1986	287	242	241	226	236	220	203	214	173	175	257	215		287	242	241	226	236	220	203	214	173	175	257	215
1987	304	249	249	257	248	245	217	222	213	204	271	249		304	249	249	257	248	245	217	222	213	204	271	249
1988	262	208	227	229	229	NaN	192	184	186	159	224	208		262	208	227	229	229	214.72	192	184	186	159	224	208
1989	NaN	233	243	246	232	NaN	204	203	199	185	256	226		292.888	233	243	246	232	231.056	204	203	199	185	256	226
1990	NaN	233	258	256	271	239	221	207	216	190	251	237		291.281	233	258	256	271	239	221	207	216	190	251	237
1991	283	258	263	249	252	NaN	229	218	209	195	255	242		283	258	263	249	252	235.532	229	218	209	195	255	242
1992	303	267	NaN	269	NaN	NaN	239	220	227	217	289	257		303	267	256.871	269	246.811	252.905	239	220	227	217	289	257
1993	277	231	228	235	227	228	181	185	195	178	249	242		277	231	228	235	227	228	181	185	195	178	249	242
1994	NaN	234	238	NaN	230	247	190	NaN	184	177	274	234		283.136	234	238	237.508	230	247	190	199.916	184	177	274	234
1995	282	241	229	229	250	242	214	189	196	180	262	237		282	241	229	229	250	242	214	189	196	180	262	237
1996	257	213	218	NaN	223	220	188	165	185	149	233	220		257	213	218	219.546	223	220	188	165	185	149	233	220
1997	282	248	244	251	223	237	217	204	210	180	258	248		282	248	244	251	223	237	217	204	210	180	258	248
1998	278	234	216	236	217	209	214	186	211	170	208	256		278	234	216	236	217	209	214	186	211	170	208	256
1999	240	208	217	200	NaN	198	167	169	185	134	179	224		240	208	217	200	153.491	198	167	169	185	134	179	224
2000	254	215	225	220	170	247	207	148	235	167	169	220		254	215	225	220	170	247	207	148	235	167	169	220
2001	277	260	255	259	244	259	233	207	284	211	220	268		277	260	255	259	244	259	233	207	284	211	220	268
2002	283	NaN	244	252	246	277	254	207	273	195	234	281		283	252.319	244	252	246	277	254	207	273	195	234	281
2003	272	239	228	NaN	242	260	214	179	249	180	203	NaN		272	239	228	228.867	242	260	214	179	249	180	203	200.375
2004	281	245	249	248	265	248	230	213	248	199	220	265		281	245	249	248	265	248	230	213	248	199	220	265
2005	263	240	NaN	231	241	243	206	NaN	NaN	184	199	227		263	240	227.32	231	241	243	206	183.67	250.47	184	199	227
2006	254	224	NaN	NaN	205	230	183	195	238	174	194	207		254	224	213.335	221.159	205	230	183	195	238	174	194	207
2007	269	NaN	222	227	247	214	198	203	244	185	173	220		269	238.745	222	227	247	214	198	203	244	185	173	220
2008	219	204	NaN	197	217	183	165	NaN	194	134	134	177		219	204	247.312	197	217	183	165	182.132	194	134	134	177
2009	277	263	241	248	256	237	232	221	260	198	224	233		277	263	241	248	256	237	232	221	260	198	224	233
2010	250	219	NaN	216	207	224	204	NaN	229	158	178	210		250	219	214.577	216	207	224	204	182.186	229	158	178	210
2011	250	210	NaN	221	NaN	244	184	NaN	237	149	173	194		250	210	221.546	221	177.802	244	184	166.358	237	149	173	194
2012	264	NaN	NaN	251	237	286	232	229	265	200	240	240		264	284.51	255.63	251	237	286	232	229	265	200	240	240
2013	267	264	247	243	233	282	256	204	265	190	233	241		267	264	247	243	233	282	256	204	265	190	233	241
2014	271	274	241	NaN	238	285	249	208	262	199	215	230		271	274	241	239.504	238	285	249	208	262	199	215	230
2015	293	287	273	274	285	282	262	219	283	228	253	250		293	287	273	274	285	282	262	219	283	228	253	250
2016	268	255	239	NaN	260	238	192	194	270	190	198	210		268	255	239	242.233	260	238	192	194	270	190	198	210
2017	235	224	NaN	NaN	252	225	236	187	NaN	197	194	214		235	224	208.199	235.967	252	225	236	187	306.657	197	194	214
2018	272	233	236	NaN	NaN	241	NaN	203	262	176	205	NaN		272	233	236	231.426	243.775	241	193.517	203	262	176	205	183.986
2019	258	NaN	NaN	NaN	276	193	258	199	240	179	179	211		258	238.305	237.211	229.057	276	193	258	199	240	179	179	211
	prcptot Index													prcptot Index
ID	S1	S2	S3	S4	S5	S6	S7	S8	S9	S10	S11	S12		S1	S2	S3	S4	S5	S6	S7	S8	S9	S10	S11	S12
1969	1072	1311	835	1390.4	NaN	NaN	NaN	NaN	1750	2220	1444	2018		1072	1311	835	1390.4	1182.4	1831.25	1354.76	1595.58	1750	2220	1444	2018
1970	1011	1156	893	1509.3	1620	1890	1500	1844	2001	2643.7	NaN	2191		1011	1156	893	1509.3	1620	1890	1500	1844	2001	2643.7	1306.15	2191
1971	1328.5	1891	1336	NaN	2127	2756	2002	2039	2570	3728	2050	3001		1328.5	1891	1336	2243.3	2127	2756	2002	2039	2570	3728	2050	3001
1972	NaN	1146	952	1412.7	NaN	1859	1480	NaN	1709	2898	1356	1888		1020.66	1146	952	1412.7	1784.76	1859	1480	1988.47	1709	2898	1356	1888
1973	924	1162	1028	1587.2	2255	2169	1725	NaN	2386	3051	1360	2471		924	1162	1028	1587.2	2255	2169	1725	2016.16	2386	3051	1360	2471
1974	NaN	1042	NaN	1347.4	NaN	1797	1744	3825	2119	2857	1756	2009		831.299	1042	1918.02	1347.4	3683.86	1797	1744	3825	2119	2857	1756	2009
1975	1018	1525	1220	1971.4	2630	2030	1904	NaN	NaN	3851	1631	2211		1018	1525	1220	1971.4	2630	2030	1904	2423.78	2212.15	3851	1631	2211
1976	573	886	NaN	1245.4	1247	1469	1175	NaN	1757	2445	NaN	1799		573	886	1035.33	1245.4	1247	1469	1175	1435.77	1757	2445	1108.26	1799
1977	786	917	970	NaN	NaN	1612	1271	1658	1955	2352	1012	1840		786	917	970	1281.62	1561.98	1612	1271	1658	1955	2352	1012	1840
1978	1019	1045	1286	1438.2	1733	NaN	1429	1988	1722	NaN	1157	NaN		1019	1045	1286	1438.2	1733	1782.57	1429	1988	1722	2737.72	1157	1976.51
1979	1165	1243	1245	NaN	1635	NaN	NaN	2032	NaN	2424	1366	1894		1165	1243	1245	1346.04	1635	1376.47	1515.84	2032	1750.37	2424	1366	1894
1980	NaN	1062	1070	NaN	1474	NaN	1382	2260	NaN	2427	NaN	1451		1062.26	1062	1070	1167.5	1474	1186.58	1382	2260	1339.3	2427	1272.06	1451
1981	NaN	1254	1306	NaN	1946	3942	1492.5	NaN	NaN	2899.2	NaN	2155		1339.25	1254	1306	2217.77	1946	3942	1492.5	1354.89	1123.41	2899.2	2461.1	2155
1982	1177	1278	1275	1750.6	1784	2405	1455	2089	NaN	2693	1325.7	2479		1177	1278	1275	1750.6	1784	2405	1455	2089	1998.21	2693	1325.7	2479
1983	903	955	845	1290.6	1329.4	1775	1240	1329	1781	2384	1691.5	2099		903	955	845	1290.6	1329.4	1775	1240	1329	1781	2384	1691.5	2099
1984	1360	1427	1687	2019.7	2535	2867	1840	2222.8	2923	3507	2230	2754		1360	1427	1687	2019.7	2535	2867	1840	2222.8	2923	3507	2230	2754
1985	997	1037	936	1421.5	1496	NaN	1303	NaN	2056	2582	1349	1850		997	1037	936	1421.5	1496	1682.36	1303	1543.48	2056	2582	1349	1850
1986	882	956	1280	1677.9	1956	2485	1530	1699.1	2560	3064	1457	2156		882	956	1280	1677.9	1956	2485	1530	1699.1	2560	3064	1457	2156
1987	727	923	1280	1424.8	1909	1870	1457	1717	1963	2700	1725	1739		727	923	1280	1424.8	1909	1870	1457	1717	1963	2700	1725	1739
1988	892	1422	1136	1471.4	2150	NaN	1509	1935	2407	3598	1818	2574		892	1422	1136	1471.4	2150	1974.85	1509	1935	2407	3598	1818	2574
1989	NaN	1063	1113	1361.9	1694	NaN	1330	1305	1908	2724	1394	1914		758.524	1063	1113	1361.9	1694	1589.53	1330	1305	1908	2724	1394	1914
1990	NaN	1008	979	1266.5	1399	1441	1113	1337	1916	2434	1854	1881		749.571	1008	979	1266.5	1399	1441	1113	1337	1916	2434	1854	1881
1991	778	693	845	1094	1220	NaN	1062.2	1260	1592	2209	1563	1782		778	693	845	1094	1220	1636.4	1062.2	1260	1592	2209	1563	1782
1992	811	962	NaN	1008.2	NaN	NaN	928	1110	1769	2087	1086	1608		811	962	554.512	1008.2	805.943	1292.39	928	1110	1769	2087	1086	1608
1993	936	1294	1004	1714.3	1731	1761	1402	1665	2297	2856	1641	2371		936	1294	1004	1714.3	1731	1761	1402	1665	2297	2856	1641	2371
1994	NaN	1332	1185	NaN	2208	1790	1604	NaN	2043	3115	1654	1987		984.411	1332	1185	1597.84	2208	1790	1604	2301.76	2043	3115	1654	1987
1995	982	924	1426	1447.3	1698	1632	1532	1725	2045	2707	1488	2194		982	924	1426	1447.3	1698	1632	1532	1725	2045	2707	1488	2194
1996	1106	1321	1465	NaN	2264	1942	1563	2214	2361	2815	1733	2205.1		1106	1321	1465	1616.37	2264	1942	1563	2214	2361	2815	1733	2205.1
1997	1001	1247	1200	1443.7	1997	1656	1640	2061.7	1986	2643	1426.4	2052		1001	1247	1200	1443.7	1997	1656	1640	2061.7	1986	2643	1426.4	2052
1998	997	1169	1168	1414.1	1738	2078	1565	1835	1726	2826	1280	2358		997	1169	1168	1414.1	1738	2078	1565	1835	1726	2826	1280	2358
1999	1050	1413	1397	1866.5	NaN	2360	1833.2	1934	2409	3896	1676	2891		1050	1413	1397	1866.5	2524.94	2360	1833.2	1934	2409	3896	1676	2891
2000	903	1104	1178	1476.8	2518	2049	1194	1793	1808	3300	1454	2584		903	1104	1178	1476.8	2518	2049	1194	1793	1808	3300	1454	2584
2001	792	845	1092	1033.9	1534	1526	1016	1756.5	1612	2578	1320	1594		792	845	1092	1033.9	1534	1526	1016	1756.5	1612	2578	1320	1594
2002	668	NaN	1238	1355.5	1949.5	1646	1384	1487.3	1765	2967	1266	1743		668	782.753	1238	1355.5	1949.5	1646	1384	1487.3	1765	2967	1266	1743
2003	819	1124	1242	NaN	1689	1966	1767	1861	1794	2846	1301	NaN		819	1124	1242	1509.78	1689	1966	1767	1861	1794	2846	1301	2469.67
2004	671	1000	1058	1225.8	1150	1538	1249	1503	1719	2768	1091	2050.1		671	1000	1058	1225.8	1150	1538	1249	1503	1719	2768	1091	2050.1
2005	832	1041	NaN	1446.2	1723	1938	1547	NaN	NaN	2342.5	1431	2852		832	1041	1298.78	1446.2	1723	1938	1547	1133.39	1472.32	2342.5	1431	2852
2006	830	1426	NaN	NaN	1932	2547	1677	2006	2135	2807	1892	2566		830	1426	1103.16	1745.04	1932	2547	1677	2006	2135	2807	1892	2566
2007	951	NaN	1286	1568.8	1730	2067	1542	1618.1	1794	2828	1672.8	2356		951	1145.53	1286	1568.8	1730	2067	1542	1618.1	1794	2828	1672.8	2356
2008	1009.2	1449	NaN	1917.6	2345	2315	1970	NaN	2502	3619	2189.2	2902		1009.2	1449	1320.12	1917.6	2345	2315	1970	1725.15	2502	3619	2189.2	2902
2009	818	889	980	1220.2	1494	1748	1177	1364	1306	2784	1682	2220		818	889	980	1220.2	1494	1748	1177	1364	1306	2784	1682	2220
2010	952	1288	NaN	1863.1	2010	3010	1631	NaN	1976	3266	2023	2051		952	1288	1353.3	1863.1	2010	3010	1631	2445.21	1976	3266	2023	2051
2011	898	1443	NaN	2095.3	NaN	2585	1796	NaN	2264	3430	2785	2750		898	1443	1459.82	2095.3	2021.85	2585	1796	1689	2264	3430	2785	2750
2012	663	NaN	NaN	1270.2	1333	1508	1272	1353	1548	2130	1392	1782		663	911.755	1079.05	1270.2	1333	1508	1272	1353	1548	2130	1392	1782
2013	681	941	1420	1427.6	1526	1604	1337	1519	1336	2618	1215	2177		681	941	1420	1427.6	1526	1604	1337	1519	1336	2618	1215	2177
2014	790	947	1471	NaN	1635	1866	1201	1250	1760	2663	1662	2057		790	947	1471	1486.31	1635	1866	1201	1250	1760	2663	1662	2057
2015	468	774	993	996.1	942	1125	1079	1020	1224	1873	1799	1550		468	774	993	996.1	942	1125	1079	1020	1224	1873	1799	1550
2016	910	1134	1042	NaN	1696	2209	1784	1598	1650	2269	1834	2152		910	1134	1042	1558.01	1696	2209	1784	1598	1650	2269	1834	2152
2017	868	1369	NaN	NaN	1908	2286	1841	1868	NaN	2704	2193	1926		868	1369	1152.49	1838.43	1908	2286	1841	1868	1649.8	2704	2193	1926
2018	853	1134	1009	NaN	NaN	2061	NaN	1203	1705	2780	1975	NaN		853	1134	1009	1484.3	1641.29	2061	1456.75	1203	1705	2780	1975	2470.5
2019	1006	NaN	NaN	NaN	1466	1995	1589	1633	1946	2698	1577	2062		1006	1244.67	627.678	1451.19	1466	1995	1589	1633	1946	2698	1577	2062
	r10mm Index													r10mm Index
ID	S1	S2	S3	S4	S5	S6	S7	S8	S9	S10	S11	S12		S1	S2	S3	S4	S5	S6	S7	S8	S9	S10	S11	S12
1969	42	37	26	47	NaN	NaN	NaN	NaN	59	74	58	68		42	37	26	47	46.7485	77.7372	44.2635	52.6869	59	74	58	68
1970	36	40	34	48	75	63	45	64	71	97	NaN	69		36	40	34	48	75	63	45	64	71	97	50.0082	69
1971	46	64	47	NaN	88	79	83	76	85	127	67	98		46	64	47	55.6565	88	79	83	76	85	127	67	98
1972	NaN	42	35	48	NaN	69	63	NaN	57	94	53	66		31.1498	42	35	48	55.8356	69	63	60.3876	57	94	53	66
1973	35	44	45	53	83	71	62	NaN	84	113	46	83		35	44	45	53	83	71	62	66.0372	84	113	46	83
1974	NaN	40	NaN	50	NaN	73	59	167	77	107	58	67		84.7943	40	57.0727	50	24.4441	73	59	167	77	107	58	67
1975	34	49	45	57	98	75	74	NaN	NaN	131	64	82		34	49	45	57	98	75	74	73.6728	76.0836	131	64	82
1976	25	26	NaN	38	56	55	48	NaN	76	80	NaN	61		25	26	33.5473	38	56	55	48	50.9472	76	80	89.9171	61
1977	23	30	31	NaN	NaN	55	49	66	64	90	37	66		23	30	31	28.1001	68.733	55	49	66	64	90	37	66
1978	44	37	40	47	58	NaN	62	82	62	NaN	46	NaN		44	37	40	47	58	90.8891	62	82	62	73.1707	46	65.6988
1979	46	42	48	NaN	53	NaN	NaN	97	NaN	87	45	71		46	42	48	49.0878	53	101.765	72.7859	97	64.6947	87	45	71
1980	NaN	35	38	NaN	48	NaN	57	137	NaN	83	NaN	50		91.4015	35	38	37.6359	48	104.693	57	137	75.7217	83	39.4361	50
1981	NaN	39	48	NaN	68	103	48	NaN	NaN	93	NaN	78		43.8278	39	48	60.2141	68	103	48	107.061	72.8596	93	45.5192	78
1982	44	41	52	54	66	97	58	80	NaN	82	37	91		44	41	52	54	66	97	58	80	67.7067	82	37	91
1983	41	36	32	41	45	69	42	43	58	74	63	75		41	36	32	41	45	69	42	43	58	74	63	75
1984	60	46	64	68	82	99	69	88	101	114	74	101		60	46	64	68	82	99	69	88	101	114	74	101
1985	44	40	33	45	51	NaN	46	NaN	64	82	45	66		44	40	33	45	51	60.1807	46	56.1004	64	82	45	66
1986	36	32	40	54	67	100	56	65	83	105	49	77		36	32	40	54	67	100	56	65	83	105	49	77
1987	29	29	38	39	52	60	57	67	57	72	57	60		29	29	38	39	52	60	57	67	57	72	57	60
1988	31	54	37	48	55	NaN	56	73	73	104	70	89		31	54	37	48	55	61.6933	56	73	73	104	70	89
1989	NaN	35	35	43	62	NaN	43	42	62	90	49	69		31.987	35	35	43	62	61.4192	43	42	62	90	49	69
1990	NaN	29	34	37	53	53	39	50	62	74	58	67		37.2185	29	34	37	53	53	39	50	62	74	58	67
1991	28	21	28	34	46	NaN	37	45	54	75	62	59		28	21	28	34	46	59.1699	37	45	54	75	62	59
1992	32	27	NaN	29	NaN	NaN	34	39	56	69	36	60		32	27	35.4463	29	39.7544	41.7142	34	39	56	69	36	60
1993	39	41	33	63	52	64	45	61	70	89	63	76		39	41	33	63	52	64	45	61	70	89	63	76
1994	NaN	43	42	NaN	68	54	50	NaN	68	81	45	66		45.1573	43	42	46.8983	68	54	50	67.2072	68	81	45	66
1995	30	33	52	47	63	61	44	64	68	89	48	73		30	33	52	47	63	61	44	64	68	89	48	73
1996	45	46	49	NaN	78	66	55	77	70	89	60	71		45	46	49	59.937	78	66	55	77	70	89	60	71
1997	42	36	42	47	69	64	56	71	66	92	42	71		42	36	42	47	69	64	56	71	66	92	42	71
1998	35	37	36	46	64	66	51	56	56	86	37	71		35	37	36	46	64	66	51	56	56	86	37	71
1999	37	42	56	64	NaN	80	63	67	79	122	46	101		37	42	56	64	72.464	80	63	67	79	122	46	101
2000	26	40	40	49	96	81	41	70	69	105	37	81		26	40	40	49	96	81	41	70	69	105	37	81
2001	28	28	40	32	62	52	38	57	55	86	41	58		28	28	40	32	62	52	38	57	55	86	41	58
2002	23	NaN	43	50	62	54	56	52	50	90	35	54		23	29.5974	43	50	62	54	56	52	50	90	35	54
2003	24	37	39	NaN	53	59	61	61	54	97	40	NaN		24	37	39	45.2787	53	59	61	61	54	97	40	62.1535
2004	23	33	38	37	44	55	47	52	58	87	28	66		23	33	38	37	44	55	47	52	58	87	28	66
2005	29	35	NaN	49	58	59	52	NaN	NaN	79	44	85		29	35	54.5589	49	58	59	52	52.9079	63.1002	79	44	85
2006	30	44	NaN	NaN	59	81	61	74	76	91	47	90		30	44	50.285	43.1862	59	81	61	74	76	91	47	90
2007	37	NaN	43	50	63	76	51	62	62	91	53	79		37	39.623	43	50	63	76	51	62	62	91	53	79
2008	32	48	NaN	63	91	84	77	NaN	78	112	63	96		32	48	52.8004	63	91	84	77	71.486	78	112	63	96
2009	27	31	29	40	46	81	42	51	50	91	43	73		27	31	29	40	46	81	42	51	50	91	43	73
2010	35	46	NaN	59	63	115	63	NaN	64	105	54	67		35	46	35.0179	59	63	115	63	129.103	64	105	54	67
2011	33	50	NaN	59	NaN	97	72	NaN	68	107	65	88		33	50	49.3487	59	57.5005	97	72	115.515	68	107	65	88
2012	24	NaN	NaN	41	48	57	47	56	43	79	37	65		24	32.3008	39.4013	41	48	57	47	56	43	79	37	65
2013	20	32	48	47	55	65	55	54	48	76	39	71		20	32	48	47	55	65	55	54	48	76	39	71
2014	27	31	45	NaN	62	66	46	48	54	84	37	70		27	31	45	52.379	62	66	46	48	54	84	37	70
2015	12	24	32	34	32	55	41	37	37	68	40	53		12	24	32	34	32	55	41	37	37	68	40	53
2016	35	37	39	NaN	48	90	63	58	58	69	52	71		35	37	39	43.6701	48	90	63	58	58	69	52	71
2017	35	47	NaN	NaN	64	78	74	73	NaN	84	53	72		35	47	44.2497	53.6874	64	78	74	73	58.7865	84	53	72
2018	33	36	37	NaN	NaN	66	NaN	40	60	93	43	NaN		33	36	37	49.6738	45.9954	66	48.0893	40	60	93	43	77.3297
2019	34	NaN	NaN	NaN	51	67	68	47	60	93	40	67		34	37.9897	40.9089	50.5266	51	67	68	47	60	93	40	67
	r1mm Index													r1mm Index
ID	S1	S2	S3	S4	S5	S6	S7	S8	S9	S10	S11	S12		S1	S2	S3	S4	S5	S6	S7	S8	S9	S10	S11	S12
1969	87	130	100	106	NaN	NaN	NaN	NaN	94	184	62	157		87	130	100	106	28.3502	153.853	112.95	55.5428	94	184	62	157
1970	155	143	108	131	118	161	181	199	128	207	NaN	187		155	143	108	131	118	161	181	199	128	207	212.959	187
1971	162	152	124	NaN	117	197	227	203	151	228	132	219		162	152	124	182.019	117	197	227	203	151	228	132	219
1972	NaN	97	112	121	NaN	123	155	NaN	134	169	85	167		91.1214	97	112	121	81.484	123	155	124.312	134	169	85	167
1973	133	113	90	139	149	157	180	NaN	164	193	95	199		133	113	90	139	149	157	180	198.083	164	193	95	199
1974	NaN	127	NaN	139	NaN	137	197	233	169	187	98	178		119.777	127	115.009	139	147.845	137	197	233	169	187	98	178
1975	128	146	154	155	144	139	198	NaN	NaN	180	117	196		128	146	154	155	144	139	198	249.34	150.091	180	117	196
1976	65	106	NaN	111	86	102	123	NaN	112	159	NaN	144		65	106	120.927	111	86	102	123	123.774	112	159	56.4679	144
1977	79	107	125	NaN	NaN	118	125	113	118	163	68	137		79	107	125	109.848	88.1864	118	125	113	118	163	68	137
1978	85	118	131	125	136	NaN	133	140	94	NaN	78	NaN		85	118	131	125	136	92.5951	133	140	94	177.887	78	118.247
1979	95	124	123	NaN	119	NaN	NaN	129	NaN	169	103	148		95	124	123	112.92	119	122.645	157.827	129	122.899	169	103	148
1980	NaN	119	134	NaN	109	NaN	152	203	NaN	173	NaN	139		107.624	119	134	138.103	109	101.275	152	203	48.8746	173	220.2	139
1981	NaN	143	143	NaN	123	134	171	NaN	NaN	189	NaN	186		119.699	143	143	149.903	123	134	171	200.647	46.8817	189	238.761	186
1982	114	132	144	144	140	136	166	192	NaN	196	109	158		114	132	144	144	140	136	166	192	190.784	196	109	158
1983	77	108	112	113	113	109	148	139	148	167	88	127		77	108	112	113	113	109	148	139	148	167	88	127
1984	115	147	153	164	169	148	193	173	216	215	115	179		115	147	153	164	169	148	193	173	216	215	115	179
1985	69	116	101	114	114	NaN	153	NaN	161	173	120	132		69	116	101	114	114	142.129	153	160.734	161	173	120	132
1986	78	123	117	139	130	145	162	151	192	190	108	150		78	123	117	139	130	145	162	151	192	190	108	150
1987	61	116	116	107	117	120	148	143	152	161	94	116		61	116	116	107	117	120	148	143	152	161	94	116
1988	98	158	126	137	136	NaN	174	182	180	206	142	158		98	158	126	137	136	152.635	174	182	180	206	142	158
1989	NaN	132	122	116	133	NaN	161	162	166	180	109	139		81.5252	132	122	116	133	126.225	161	162	166	180	109	139
1990	NaN	131	101	109	95	126	144	158	149	175	114	128		60.2542	131	101	109	95	126	144	158	149	175	114	128
1991	82	107	102	116	113	NaN	136	147	156	170	109	123		82	107	102	116	113	122.315	136	147	156	170	109	123
1992	63	99	NaN	92	NaN	NaN	127	146	139	149	77	109		63	99	108.229	92	125.574	109.657	127	146	139	149	77	109
1993	88	134	129	130	138	137	177	180	170	187	116	123		88	134	129	130	138	137	177	180	170	187	116	123
1994	NaN	131	120	NaN	136	118	175	NaN	181	188	91	131		75.4255	131	120	131.139	136	118	175	175.859	181	188	91	131
1995	82	124	125	135	115	123	151	176	169	185	103	128		82	124	125	135	115	123	151	176	169	185	103	128
1996	109	153	148	NaN	142	146	178	201	181	216	133	146		109	153	148	156.337	142	146	178	201	181	216	133	146
1997	83	117	121	113	142	128	148	161	155	185	107	117		83	117	121	113	142	128	148	161	155	185	107	117
1998	87	131	142	128	149	156	151	179	154	195	157	109		87	131	142	128	149	156	151	179	154	195	157	109
1999	125	157	147	162	NaN	167	185	196	180	231	186	141		125	157	147	162	171.821	167	185	196	180	231	186	141
2000	112	151	141	144	195	119	159	218	126	199	197	146		112	151	141	144	195	119	159	218	126	199	197	146
2001	88	105	105	106	121	106	132	158	81	154	145	97		88	105	105	106	121	106	132	158	81	154	145	97
2002	82	NaN	121	111	120	88	111	158	92	170	131	84		82	109.269	121	111	120	88	111	158	92	170	131	84
2003	93	126	137	NaN	123	105	151	186	116	185	162	NaN		93	126	137	137.391	123	105	151	186	116	185	162	127.721
2004	85	121	110	118	100	118	135	152	118	166	146	101		85	121	110	118	100	118	135	152	118	166	146	101
2005	102	125	NaN	134	124	121	159	NaN	NaN	176	166	138		102	125	135.8	134	124	121	159	174.516	110.632	176	166	138
2006	111	141	NaN	NaN	161	135	181	170	127	191	171	158		111	141	130.181	130.897	161	135	181	170	127	191	171	158
2007	96	NaN	132	132	117	151	167	155	121	180	192	145		96	123.045	132	132	117	151	167	155	121	180	192	145
2008	146	162	NaN	165	148	183	200	NaN	171	232	232	189		146	162	120.974	165	148	183	200	192.74	171	232	232	189
2009	88	102	109	109	107	126	133	142	105	167	141	132		88	102	109	109	107	126	133	142	105	167	141	132
2010	115	146	NaN	143	158	140	160	NaN	136	207	187	155		115	146	138.469	143	158	140	160	198.382	136	207	187	155
2011	115	155	NaN	142	NaN	121	181	NaN	127	216	191	171		115	155	120.257	142	156.309	121	181	203.336	127	216	191	171
2012	102	NaN	NaN	104	126	80	134	135	101	165	125	126		102	96.3917	97.5464	104	126	80	134	135	101	165	125	126
2013	98	101	118	116	132	80	108	160	100	175	132	124		98	101	118	116	132	80	108	160	100	175	132	124
2014	94	91	123	NaN	128	80	116	155	103	160	150	135		94	91	123	111.421	128	80	116	155	103	160	150	135
2015	72	78	92	88	80	83	103	146	82	137	112	115		72	78	92	88	80	83	103	146	82	137	112	115
2016	98	111	121	NaN	105	128	174	172	96	176	167	156		98	111	121	137.943	105	128	174	172	96	176	167	156
2017	130	141	NaN	NaN	113	140	128	178	NaN	168	171	151		130	141	111.716	89.7649	113	140	128	178	53.0783	168	171	151
2018	93	132	124	NaN	NaN	124	NaN	161	103	189	160	NaN		93	132	124	136.126	96.9009	124	166.986	161	103	189	160	130.032
2019	107	NaN	NaN	NaN	89	171	107	163	125	180	186	152		107	86.0528	49.4965	108.754	89	171	107	163	125	180	186	152
	r20mm Index													r20mm Index
ID	S1	S2	S3	S4	S5	S6	S7	S8	S9	S10	S11	S12		S1	S2	S3	S4	S5	S6	S7	S8	S9	S10	S11	S12
1969	17	22	10	23	NaN	NaN	NaN	NaN	37	40	32	34		17	22	10	23	31.9767	37.8136	17.5298	25.3598	37	40	32	34
1970	9	16	11	26	31	34	17	27	39	43	NaN	37		9	16	11	26	31	34	17	27	39	43	33.2816	37
1971	18	35	20	NaN	40	42	22	27	46	70	40	55		18	35	20	31.8349	40	42	22	27	46	70	40	55
1972	NaN	17	12	17	NaN	37	19	NaN	29	51	25	39		24.1109	17	12	17	23.5873	37	19	24.8454	29	51	25	39
1973	11	15	13	22	38	35	22	NaN	42	54	21	42		11	15	13	22	38	35	22	15.4398	42	54	21	42
1974	NaN	11	NaN	18	NaN	33	25	69	39	54	37	30		0.513465	11	23.5091	18	6.37242	33	25	69	39	54	37	30
1975	14	25	16	25	50	33	31	NaN	NaN	71	32	37		14	25	16	25	50	33	31	41.3305	40.0254	71	32	37
1976	11	15	NaN	18	26	32	15	NaN	35	51	NaN	33		11	15	15.8425	18	26	32	15	13.7869	35	51	29.1541	33
1977	13	12	14	NaN	NaN	29	19	34	37	42	18	41		13	12	14	17.8922	28.3985	29	19	34	37	42	18	41
1978	18	16	21	22	35	NaN	21	38	29	NaN	22	NaN		18	16	21	22	35	37.7381	21	38	29	57.0446	22	39.9709
1979	22	18	15	NaN	23	NaN	NaN	47	NaN	50	23	32		22	18	15	18.5756	23	38.0301	22.1632	47	35.4021	50	23	32
1980	NaN	17	12	NaN	28	NaN	21	30	NaN	39	NaN	24		14.232	17	12	17.46	28	36.2781	21	30	54.504	39	36.014	24
1981	NaN	17	17	NaN	38	82	20	NaN	NaN	53	NaN	36		19.1119	17	17	30.2249	38	82	20	48.8352	40.4043	53	-3.80565	36
1982	19	20	13	32	31	53	19	35	NaN	47	19	55		19	20	13	32	31	53	19	35	22.8899	47	19	55
1983	12	16	12	22	24	34	16	16	24	47	34	42		12	16	12	22	24	34	16	16	24	47	34	42
1984	18	21	32	33	47	63	27	36	52	71	41	54		18	21	32	33	47	63	27	36	52	71	41	54
1985	18	16	16	22	23	NaN	21	NaN	31	46	21	34		18	16	16	22	23	36.5368	21	32.3197	31	46	21	34
1986	12	13	20	26	31	49	20	27	41	61	24	39		12	13	20	26	31	49	20	27	41	61	24	39
1987	11	14	19	22	35	30	21	29	29	49	35	35		11	14	19	22	35	30	21	29	29	49	35	35
1988	13	23	19	25	37	NaN	22	28	41	65	37	47		13	23	19	25	37	38.1102	22	28	41	65	37	47
1989	NaN	15	12	20	31	NaN	15	15	30	53	28	34		11.8948	15	12	20	31	31.0036	15	15	30	53	28	34
1990	NaN	15	17	24	27	25	15	18	33	40	40	37		5.35617	15	17	24	27	25	15	18	33	40	40	37
1991	9	9	10	13	21	NaN	13	17	20	43	33	33		9	9	10	13	21	7.18449	13	17	20	43	33	33
1992	15	11	NaN	16	NaN	NaN	11	13	30	40	20	32		15	11	9.07522	16	16.4191	38.1049	11	13	30	40	20	32
1993	12	24	14	27	29	30	20	23	39	54	31	44		12	24	14	27	29	30	20	23	39	54	31	44
1994	NaN	20	19	NaN	40	33	17	NaN	30	58	32	39		12.8531	20	19	24.6032	40	33	17	19.6431	30	58	32	39
1995	17	11	23	21	30	31	24	26	36	51	29	36		17	11	23	21	30	31	24	26	36	51	29	36
1996	13	24	23	NaN	34	31	26	40	41	53	33	40		13	24	23	26.0163	34	31	26	40	41	53	33	40
1997	18	21	16	26	34	31	28	37	37	50	24	42		18	21	16	26	34	31	28	37	37	50	24	42
1998	18	16	15	22	28	37	22	28	28	53	21	47		18	16	15	22	28	37	22	28	28	53	21	47
1999	15	17	17	29	NaN	40	26	30	42	74	26	67		15	17	17	29	61.1659	40	26	30	42	74	26	67
2000	11	14	15	23	48	37	16	22	32	63	19	52		11	14	15	23	48	37	16	22	32	63	19	52
2001	12	14	16	11	21	29	11	27	35	48	22	30		12	14	16	11	21	29	11	27	35	48	22	30
2002	9	NaN	20	22	31	31	27	15	34	58	18	35		9	14.1424	20	22	31	31	27	15	34	58	18	35
2003	13	17	15	NaN	26	35	23	32	31	55	17	NaN		13	17	15	23.8058	26	35	23	32	31	55	17	47.5213
2004	8	16	15	21	21	25	16	24	28	51	16	41		8	16	15	21	21	25	16	24	28	51	16	41
2005	8	15	NaN	21	26	32	30	NaN	NaN	38	19	51		8	15	8.39792	21	26	32	30	34.5334	53.1905	38	19	51
2006	10	27	NaN	NaN	27	45	23	32	38	55	30	51		10	27	19.267	32.5716	27	45	23	32	38	55	30	51
2007	15	NaN	20	26	29	32	23	22	30	54	21	44		15	20.381	20	26	29	32	23	22	30	54	21	44
2008	9	23	NaN	31	50	36	30	NaN	41	65	28	61		9	23	19.5318	31	50	36	30	25.3237	41	65	28	61
2009	13	11	16	21	26	28	15	17	24	53	21	37		13	11	16	21	26	28	15	17	24	53	21	37
2010	11	17	NaN	31	30	62	23	NaN	36	76	32	39		11	17	38.4563	31	30	62	23	49.8894	36	76	32	39
2011	12	22	NaN	34	NaN	53	21	NaN	39	64	42	53		12	22	35.9072	34	37.8342	53	21	38.4393	39	64	42	53
2012	7	NaN	NaN	22	22	30	19	23	27	38	18	35		7	12.8476	15.6553	22	22	30	19	23	27	38	18	35
2013	9	15	20	25	28	35	22	23	21	48	17	38		9	15	20	25	28	35	22	23	21	48	17	38
2014	10	15	26	NaN	30	41	18	17	32	45	27	35		10	15	26	26.4004	30	41	18	17	32	45	27	35
2015	4	10	18	16	14	17	15	13	21	32	27	24		4	10	18	16	14	17	15	13	21	32	27	24
2016	18	17	16	NaN	30	38	31	22	31	44	27	40		18	17	16	26.6771	30	38	31	22	31	44	27	40
2017	7	21	NaN	NaN	36	38	36	30	NaN	50	34	32		7	21	23.245	30.1122	36	38	36	30	45.5264	50	34	32
2018	13	18	13	NaN	NaN	35	NaN	12	36	49	29	NaN		13	18	13	21.7164	27.571	35	16.0561	12	36	49	29	38.2186
2019	13	NaN	NaN	NaN	28	34	23	21	36	51	20	41		13	19.63	15.0919	23.7954	28	34	23	21	36	51	20	41
	r3mm Index													r3mm Index
ID	S1	S2	S3	S4	S5	S6	S7	S8	S9	S10	S11	S12		S1	S2	S3	S4	S5	S6	S7	S8	S9	S10	S11	S12
1969	67	78	65	88	NaN	NaN	NaN	NaN	85	135	61	130		67	78	65	88	62.7615	65.6533	121.734	127.28	85	135	61	130
1970	92	95	83	90	113	116	117	157	117	157	NaN	145		92	95	83	90	113	116	117	157	117	157	106.322	145
1971	107	119	87	NaN	113	167	160	166	135	188	111	173		107	119	87	128.44	113	167	160	166	135	188	111	173
1972	NaN	85	75	93	NaN	112	125	NaN	110	144	83	127		72.4291	85	75	93	87.5154	112	125	143.924	110	144	83	127
1973	85	84	84	105	141	121	137	NaN	144	169	84	160		85	84	84	105	141	121	137	152.552	144	169	84	160
1974	NaN	86	NaN	101	NaN	110	148	230	148	158	85	130		81.3702	86	78.8719	101	130.911	110	148	230	148	158	85	130
1975	100	100	101	119	143	119	157	NaN	NaN	173	99	147		100	100	101	119	143	119	157	164.69	161.646	173	99	147
1976	47	64	NaN	83	83	81	106	NaN	109	138	NaN	120		47	64	85.076	83	83	81	106	115.09	109	138	42.2338	120
1977	52	63	83	NaN	NaN	95	99	103	104	134	54	106		52	63	83	76.6757	91.0108	95	99	103	104	134	54	106
1978	79	79	95	96	105	NaN	111	129	89	NaN	68	NaN		79	79	95	96	105	42.6816	111	129	89	151.051	68	135.875
1979	75	83	89	NaN	94	NaN	NaN	121	NaN	137	80	114		75	83	89	90.1536	94	92.6613	109.117	121	111.406	137	80	114
1980	NaN	72	89	NaN	94	NaN	98	199	NaN	133	NaN	98		50.3863	72	89	77.9696	94	74.5261	98	199	127.311	133	47.6781	98
1981	NaN	92	98	NaN	106	122	125	NaN	NaN	143	NaN	142		76.9596	92	98	101.482	106	122	125	144.104	94.9865	143	124.797	142
1982	100	97	108	112	117	125	117	146	NaN	163	89	131		100	97	108	112	117	125	117	146	187.555	163	89	131
1983	74	75	77	79	91	103	105	97	121	130	84	108		74	75	77	79	91	103	105	97	121	130	84	108
1984	106	104	112	126	142	138	147	142	173	172	106	153		106	104	112	126	142	138	147	142	173	172	106	153
1985	69	76	75	78	96	NaN	99	NaN	134	135	90	106		69	76	75	78	96	118.361	99	116.927	134	135	90	106
1986	76	73	85	102	112	131	116	124	158	157	82	120		76	73	85	102	112	131	116	124	158	157	82	120
1987	59	68	84	75	87	99	105	123	122	122	79	99		59	68	84	75	87	99	105	123	122	122	79	99
1988	85	106	82	101	104	NaN	112	144	149	165	101	144		85	106	82	101	104	134.974	112	144	149	165	101	144
1989	NaN	83	84	81	116	NaN	107	120	132	141	82	123		75.2041	83	84	81	116	98.9309	107	120	132	141	82	123
1990	NaN	82	62	80	85	95	96	114	122	127	89	113		83.0065	82	62	80	85	95	96	114	122	127	89	113
1991	71	57	68	84	92	NaN	90	110	117	123	94	106		71	57	68	84	92	105.141	90	110	117	123	94	106
1992	59	70	NaN	61	NaN	NaN	80	91	106	120	68	89		59	70	70.1443	61	82.1957	91.156	80	91	106	120	68	89
1993	83	78	91	100	105	117	109	123	138	142	103	113		83	78	91	100	105	117	109	123	138	142	103	113
1994	NaN	87	83	NaN	112	107	127	NaN	136	143	77	111		83.9528	87	83	92.6039	112	107	127	134.852	136	143	77	111
1995	73	81	88	88	104	108	95	116	123	141	79	119		73	81	88	88	104	108	95	116	123	141	79	119
1996	94	93	109	NaN	132	127	133	146	151	165	104	122		94	93	109	114.396	132	127	133	146	151	165	104	122
1997	70	84	88	85	118	109	107	128	125	141	71	101		70	84	88	85	118	109	107	128	125	141	71	101
1998	79	80	88	94	117	133	111	120	109	148	84	100		79	80	88	94	117	133	111	120	109	148	84	100
1999	100	91	102	120	NaN	141	128	141	150	185	133	133		100	91	102	120	135.603	141	128	141	150	185	133	133
2000	89	85	102	99	163	111	104	154	100	162	125	134		89	85	102	99	163	111	104	154	100	162	125	134
2001	69	61	71	74	110	93	81	104	76	120	88	83		69	61	71	74	110	93	81	104	76	120	88	83
2002	61	NaN	87	81	107	81	89	120	74	136	85	79		61	57.7179	87	81	107	81	89	120	74	136	85	79
2003	71	86	91	NaN	99	100	123	139	89	152	92	NaN		71	86	91	99.6823	99	100	123	139	89	152	92	133.34
2004	59	80	78	77	77	108	96	113	97	128	74	91		59	80	78	77	77	108	96	113	97	128	74	91
2005	78	82	NaN	95	93	107	112	NaN	NaN	132	109	129		78	82	82.4893	95	93	107	112	128.594	88.961	132	109	129
2006	85	86	NaN	NaN	129	105	124	152	98	151	114	142		85	86	93.6693	102.897	129	105	124	152	98	151	114	142
2007	74	NaN	85	99	98	129	124	120	90	143	135	124		74	73.8485	85	99	98	129	124	120	90	143	135	124
2008	102	105	NaN	121	127	165	147	NaN	136	184	178	164		102	105	94.7038	121	127	165	147	184.879	136	184	178	164
2009	57	61	73	85	85	121	91	109	89	143	102	118		57	61	73	85	85	121	91	109	89	143	102	118
2010	79	99	NaN	103	114	138	123	NaN	97	152	128	134		79	99	97.5113	103	114	138	123	143.791	97	152	128	134
2011	75	108	NaN	108	NaN	121	124	NaN	100	163	137	152		75	108	122.358	108	134.955	121	124	157.05	100	163	137	152
2012	57	NaN	NaN	76	82	80	104	104	81	122	74	101		57	65.1964	77.7853	76	82	80	104	104	81	122	74	101
2013	60	73	91	82	93	80	85	115	77	139	83	116		60	73	91	82	93	80	85	115	77	139	83	116
2014	57	71	91	NaN	102	80	95	99	84	127	81	119		57	71	91	80.2087	102	80	95	99	84	127	81	119
2015	48	50	65	64	62	75	70	86	70	106	65	94		48	50	65	64	62	75	70	86	70	106	65	94
2016	66	69	83	NaN	88	124	126	127	83	136	116	111		66	69	83	101.276	88	124	126	127	83	136	116	111
2017	88	106	NaN	NaN	91	127	110	132	NaN	138	127	120		88	106	157.336	128.952	91	127	110	132	167.63	138	127	120
2018	63	80	79	NaN	NaN	111	NaN	110	91	146	102	NaN		63	80	79	75.3596	107.115	111	65.7021	110	91	146	102	135.808
2019	79	NaN	NaN	NaN	80	121	107	123	111	141	139	114		79	75.5491	89.8322	99.9673	80	121	107	123	111	141	139	114
	rx1day Index													rx1day Index
ID	S1	S2	S3	S4	S5	S6	S7	S8	S9	S10	S11	S12		S1	S2	S3	S4	S5	S6	S7	S8	S9	S10	S11	S12
1969	80	80	70	84	NaN	NaN	NaN	NaN	83	87	77	61		80	80	70	84	60.558	66.7126	80.427	89.0409	83	87	77	61
1970	70	60	47	NaN	45	81	80	60	76	111	NaN	77		70	60	47	46.3617	45	81	80	60	76	111	72.2614	77
1971	65	94	77	NaN	83	89	54	NaN	114	NaN	93	80		65	94	77	107.046	83	89	54	76.1327	114	30.548	93	80
1972	NaN	56	62	77.2	NaN	70	73	NaN	58	NaN	70	55		101.257	56	62	77.2	25.3943	70	73	113.551	58	86.4693	70	55
1973	48	55	59	78.3	85	98	70	NaN	83	97	135	115		48	55	59	78.3	85	98	70	11.4468	83	97	135	115
1974	NaN	45	NaN	45.2	NaN	70	46	80	57	80	82	72		67.367	45	38.1153	45.2	39.2734	70	46	80	57	80	82	72
1975	43	69	39	135	97	95	51	NaN	NaN	NaN	76	75		43	69	39	135	97	95	51	92.1857	278.028	94.7748	76	75
1976	36	92	NaN	91.9	NaN	75	NaN	NaN	75	82	NaN	75		36	92	111.691	91.9	114.781	75	74.0152	71.9073	75	82	62.8256	75
1977	101	47	59	NaN	NaN	60	73	95	84	97	79	48		101	47	59	90.3045	32.4381	60	73	95	84	97	79	48
1978	41	54	60	66.6	71	NaN	52	71	84	NaN	75	NaN		41	54	60	66.6	71	63.5644	52	71	84	87.0301	75	73.2318
1979	58	50	70	NaN	110	NaN	NaN	55	NaN	NaN	90	70		58	50	70	121.265	110	128.221	58.4384	55	170.028	91.1176	90	70
1980	NaN	61	74	NaN	85	NaN	50	30	NaN	81	NaN	65		55.5977	61	74	85.8079	85	61.312	50	30	95.2289	81	117.532	65
1981	NaN	57	79	NaN	107	120	66	NaN	NaN	116	NaN	96		57.9329	57	79	94.8623	107	120	66	96.5127	126.995	116	89.247	96
1982	40	56	54	72.6	78	100	58	60	NaN	84	76.1	90		40	56	54	72.6	78	100	58	60	114.098	84	76.1	90
1983	NaN	47	59	83.4	75	100	48	65	132	71	70.8	88		59.9345	47	59	83.4	75	100	48	65	132	71	70.8	88
1984	48	67	93	70.8	74	70	57	NaN	84	103	78	74		48	67	93	70.8	74	70	57	71.8283	84	103	78	74
1985	50	38	54	61.2	78	NaN	51	NaN	80	96	65	90		50	38	54	61.2	78	58.9811	51	51.2077	80	96	65	90
1986	65	67	82	88.9	90	93	93	53	89	79	86	120		65	67	82	88.9	90	93	93	53	89	79	86	120
1987	55	50	76	112	120	135	58	90	138	94	120	72		55	50	76	112	120	135	58	90	138	94	120	72
1988	NaN	48	50	47.5	140	NaN	64	65	134	125	50	82		30.7092	48	50	47.5	140	150.824	64	65	134	125	50	82
1989	NaN	50	66	71	60	NaN	90	63	82	111	85	83		70.7013	50	66	71	60	58.8943	90	63	82	111	85	83
1990	NaN	53	49	53.3	60	80	58	41	110	97	105	65		51.0677	53	49	53.3	60	80	58	41	110	97	105	65
1991	50	39	56	68.2	44	NaN	55	42	76	95	50	79		50	39	56	68.2	44	60.2854	55	42	76	95	50	79
1992	50	83	NaN	NaN	NaN	NaN	61	56	86	76	80	66		50	83	102.52	96.2155	90.7022	65.72	61	56	86	76	80	66
1993	53	85	42	51.2	80	66	NaN	67	95	84	75	89		53	85	42	51.2	80	66	83.561	67	95	84	75	89
1994	NaN	70	48	NaN	111	98	107	NaN	103	119	72	71		35.6395	70	48	49.8412	111	98	107	21.1355	103	119	72	71
1995	64	54	62	61.5	77	56	90	69	77	99	67	82		64	54	62	61.5	77	56	90	69	77	99	67	82
1996	70	54	60	NaN	121	120	66	60	117	94	112	94		70	54	60	96.6577	121	120	66	60	117	94	112	94
1997	63	89	55	70.5	82	60	85	76	78	84	102	66		63	89	55	70.5	82	60	85	76	78	84	102	66
1998	60	116	76	60	100	163	93	87	101	89	55	89		60	116	76	60	100	163	93	87	101	89	55	89
1999	39	84	75	75.8	NaN	127	NaN	74	100	91	72	87		39	84	75	75.8	83.9127	127	79.9571	74	100	91	72	87
2000	54	53	45	73.5	62	120	46	64	NaN	84	67	80		54	53	45	73.5	62	120	46	64	137.198	84	67	80
2001	49	56	86	75.2	85	82	38	95	75	99	64	65		49	56	86	75.2	85	82	38	95	75	99	64	65
2002	46	NaN	70	52.2	98	72	52	88	77	106	92	121		46	54.235	70	52.2	98	72	52	88	77	106	92	121
2003	62	61	92	NaN	95	102	85	83	80	77	82	NaN		62	61	92	92.7962	95	102	85	83	80	77	82	111.171
2004	40	55	52	55.5	49	71	54	48	100	100	75	75		40	55	52	55.5	49	71	54	48	100	100	75	75
2005	66	47	NaN	55.9	70	80	70	NaN	NaN	NaN	78	120		66	47	49.9329	55.9	70	80	70	78.0544	99.8845	99.9013	78	120
2006	50	63	NaN	NaN	97	100	71	80	73	81	118	130		50	63	64.0098	68.1058	97	100	71	80	73	81	118	130
2007	43	NaN	70	NaN	57	75	73	66	72	97	68	80		43	62.318	70	66.2368	57	75	73	66	72	97	68	80
2008	58	55	NaN	79.7	60	69	56	NaN	92	72	108	58		58	55	44.9553	79.7	60	69	56	46.5825	92	72	108	58
2009	67	80	61	NaN	89	55	49	48	62	62	146	130		67	80	61	52.8544	89	55	49	48	62	62	146	130
2010	46	121	NaN	93.9	111	70	65	NaN	78	99	78	90		46	121	187.78	93.9	111	70	65	1.03033	78	99	78	90
2011	67	59	NaN	122.6	NaN	95	49	NaN	276	92	112	81		67	59	18.3461	122.6	67.8821	95	49	102.458	276	92	112	81
2012	53	NaN	NaN	NaN	71	85	51	44	75	115	97	70		53	44.785	65.2972	60.3229	71	85	51	44	75	115	97	70
2013	40	62	83	70.4	101	70	67	62	75	94	73	121		40	62	83	70.4	101	70	67	62	75	94	73	121
2014	55	50	88	NaN	70	82	44	56	81	NaN	138	74		55	50	88	57.3582	70	82	44	56	81	138.917	138	74
2015	45	72	58	65.8	78	60	57	44	115	60	94	84		45	72	58	65.8	78	60	57	44	115	60	94	84
2016	39	63	51	NaN	85	75	68	55	82	77	84	79		39	63	51	68.9633	85	75	68	55	82	77	84	79
2017	43	54	NaN	NaN	130	140	64	69	NaN	119	117	70		43	54	41.244	96.2561	130	140	64	69	191.597	119	117	70
2018	51	67	54	NaN	NaN	90	NaN	44	72	114	163	NaN		51	67	54	46.8414	75.5902	90	63.3069	44	72	114	163	74.6504
2019	49	NaN	NaN	NaN	101	132	70	111	135	78	61	87		49	95.6027	74.4831	86.3368	101	132	70	111	135	78	61	87
	rx5day Index													rx5day Index
ID	S1	S2	S3	S4	S5	S6	S7	S8	S9	S10	S11	S12		S1	S2	S3	S4	S5	S6	S7	S8	S9	S10	S11	S12
1969	138	162	90	207	NaN	NaN	NaN	NaN	125	175	179	187		80	80	70	84	60.558	66.7126	80.427	89.0409	83	87	77	61
1970	106	78	71	NaN	103	180	98	111	135	240	NaN	137		70	60	47	46.3617	45	81	80	60	76	111	72.2614	77
1971	99	143	140	NaN	197	188	90	NaN	228	NaN	135	159		65	94	77	107.046	83	89	54	76.1327	114	30.548	93	80
1972	NaN	132	84	102.6	NaN	124	85	NaN	113	NaN	90	146		101.257	56	62	77.2	25.3943	70	73	113.551	58	86.4693	70	55
1973	52	93	106	112.1	144	175	137	NaN	219	186	138	209		48	55	59	78.3	85	98	70	11.4468	83	97	135	115
1974	NaN	81	NaN	93.2	NaN	159	98	215	138	166	138	150		67.367	45	38.1153	45.2	39.2734	70	46	80	57	80	82	72
1975	81	109	94	168.2	227	147	138	NaN	NaN	NaN	131	138		43	69	39	135	97	95	51	92.1857	278.028	94.7748	76	75
1976	64	100	NaN	118.3	NaN	141	NaN	NaN	113	145	NaN	112		36	92	111.691	91.9	114.781	75	74.0152	71.9073	75	82	62.8256	75
1977	103	92	82	NaN	NaN	141	89	155	145	173	138	124		101	47	59	90.3045	32.4381	60	73	95	84	97	79	48
1978	92	95	107	82	162	NaN	94	164	174	NaN	132	NaN		41	54	60	66.6	71	63.5644	52	71	84	87.0301	75	73.2318
1979	112	116	96	NaN	129	NaN	NaN	120	NaN	NaN	137	135		58	50	70	121.265	110	128.221	58.4384	55	170.028	91.1176	90	70
1980	NaN	92	140	NaN	207	NaN	113	90	NaN	251	NaN	108		55.5977	61	74	85.8079	85	61.312	50	30	95.2289	81	117.532	65
1981	NaN	133	110	NaN	161	355	146	NaN	NaN	220	NaN	120		57.9329	57	79	94.8623	107	120	66	96.5127	126.995	116	89.247	96
1982	93	109	88	129.9	151	263	97	133	NaN	147	115.5	130		40	56	54	72.6	78	100	58	60	114.098	84	76.1	90
1983	NaN	104	120	158	142	186	149	143	189	182	170	185		59.9345	47	59	83.4	75	100	48	65	132	71	70.8	88
1984	92	105	141	106.5	199	178	107	NaN	187	236	141	154		48	67	93	70.8	74	70	57	71.8283	84	103	78	74
1985	99	71	90	159.1	149	NaN	99	NaN	127	190	143	138		50	38	54	61.2	78	58.9811	51	51.2077	80	96	65	90
1986	83	83	144	144.7	182	205	126	122	179	158	139	157		65	67	82	88.9	90	93	93	53	89	79	86	120
1987	73	99	117	122.9	158	198	156	146	171	196	221	126		55	50	76	112	120	135	58	90	138	94	120	72
1988	NaN	76	81	98	169	NaN	89	121	146	187	149	182		30.7092	48	50	47.5	140	150.824	64	65	134	125	50	82
1989	NaN	69	115	124.4	163	NaN	105	86	111	178	97	140		70.7013	50	66	71	60	58.8943	90	63	82	111	85	83
1990	NaN	118	96	103.6	112	98	84	91	151	161	178	102		51.0677	53	49	53.3	60	80	58	41	110	97	105	65
1991	78	54	86	116.9	93	NaN	75	107	120	181	144	157		50	39	56	68.2	44	60.2854	55	42	76	95	50	79
1992	77	127	NaN	NaN	NaN	NaN	66	94	147	181	142	125		50	83	102.52	96.2155	90.7022	65.72	61	56	86	76	80	66
1993	108	142	107	127	140	138	NaN	83	162	172	138	152		53	85	42	51.2	80	66	83.561	67	95	84	75	89
1994	NaN	125	79	NaN	267	175	152	NaN	171	230	168	108		35.6395	70	48	49.8412	111	98	107	21.1355	103	119	72	71
1995	72	84	132	105.3	145	122	110	113	137	150	97	178		64	54	62	61.5	77	56	90	69	77	99	67	82
1996	90	81	106	NaN	162	152	77	121	172	179	165	185		70	54	60	96.6577	121	120	66	60	117	94	112	94
1997	85	129	119	123.5	154	109	125	143	145	178	163	123		63	89	55	70.5	82	60	85	76	78	84	102	66
1998	85	211	105	96	175	254	169	143	214	202	132	164		60	116	76	60	100	163	93	87	101	89	55	89
1999	71	121	81	136.3	NaN	180	NaN	170	206	240	156	164		39	84	75	75.8	83.9127	127	79.9571	74	100	91	72	87
2000	94	110	95	112.3	141	183	80	84	NaN	196	118	183		54	53	45	73.5	62	120	46	64	137.198	84	67	80
2001	75	74	97	95.4	112	139	83	145	110	157	104	126		49	56	86	75.2	85	82	38	95	75	99	64	65
2002	83	NaN	101	107.4	216	169	120	106	134	232	152	266		46	54.235	70	52.2	98	72	52	88	77	106	92	121
2003	121	146	105	NaN	129	183	170	153	123	208	143	NaN		62	61	92	92.7962	95	102	85	83	80	77	82	111.171
2004	79	98	96	102.7	93	136	110	100	181	187	90	174		40	55	52	55.5	49	71	54	48	100	100	75	75
2005	78	83	NaN	113.6	115	142	123	NaN	NaN	NaN	116	192		66	47	49.9329	55.9	70	80	70	78.0544	99.8845	99.9013	78	120
2006	62	136	NaN	NaN	145	183	118	151	192	153	168	180		50	63	64.0098	68.1058	97	100	71	80	73	81	118	130
2007	79	NaN	107	NaN	99	183	107	94	138	193	113	133		43	62.318	70	66.2368	57	75	73	66	72	97	68	80
2008	80	117	NaN	169.5	243	193	122	NaN	276	192	216	178		58	55	44.9553	79.7	60	69	56	46.5825	92	72	108	58
2009	86	94	72	NaN	152	152	105	98	97	146	231	311		67	80	61	52.8544	89	55	49	48	62	62	146	130
2010	71	180	NaN	167.8	145	180	113	NaN	167	176	167	121		46	121	187.78	93.9	111	70	65	1.03033	78	99	78	90
2011	70	109	NaN	228.8	NaN	195	114	NaN	314	274	212	169		67	59	18.3461	122.6	67.8821	95	49	102.458	276	92	112	81
2012	74	NaN	NaN	NaN	129	143	100	82	140	250	132	147		53	44.785	65.2972	60.3229	71	85	51	44	75	115	97	70
2013	81	86	115	88	162	128	89	96	114	161	132	180		40	62	83	70.4	101	70	67	62	75	94	73	121
2014	78	92	126	NaN	125	134	87	90	112	NaN	143	152		55	50	88	57.3582	70	82	44	56	81	138.917	138	74
2015	98	129	142	108.9	160	121	114	77	183	143	202	186		45	72	58	65.8	78	60	57	44	115	60	94	84
2016	96	107	112	NaN	150	200	125	97	157	229	125	176		39	63	51	68.9633	85	75	68	55	82	77	84	79
2017	66	138	NaN	NaN	230	225	107	109	NaN	193	201	105		43	54	41.244	96.2561	130	140	64	69	191.597	119	117	70
2018	102	92	85	NaN	NaN	268	NaN	104	185	205	284	NaN		51	67	54	46.8414	75.5902	90	63.3069	44	72	114	163	74.6504
2019	101	NaN	NaN	NaN	102	174	97	205	154	179	173	153		49	95.6027	74.4831	86.3368	101	132	70	111	135	78	61	87
	sdii Index													sdii Index
ID	S1	S2	S3	S4	S5	S6	S7	S8	S9	S10	S11	S12		S1	S2	S3	S4	S5	S6	S7	S8	S9	S10	S11	S12
1969	12.3	10.1	8.3	13.1	NaN	NaN	NaN	NaN	18.6	12.1	23.3	12.9		12.3	10.1	8.3	13.1	7.07346	14.2559	10.814	18.4283	18.6	12.1	23.3	12.9
1970	6.5	8.1	8.3	11.5	13.7	11.7	8.3	9.3	15.6	12.8	NaN	11.7		6.5	8.1	8.3	11.5	13.7	11.7	8.3	9.3	15.6	12.8	12.3994	11.7
1971	8.2	12.4	10.8	NaN	18.2	14	8.8	10	17	16.4	15.5	13.7		8.2	12.4	10.8	14.9461	18.2	14	8.8	10	17	16.4	15.5	13.7
1972	NaN	11.8	8.5	11.7	NaN	15.1	9.5	NaN	12.8	17.1	16	11.3		11.0204	11.8	8.5	11.7	15.0325	15.1	9.5	18.3586	12.8	17.1	16	11.3
1973	6.9	10.3	11.4	11.4	15	13.8	9.6	NaN	14.5	15.8	14.3	12.4		6.9	10.3	11.4	11.4	15	13.8	9.6	9.37926	14.5	15.8	14.3	12.4
1974	NaN	8.2	NaN	9.7	NaN	13.1	8.9	16.4	12.5	15.3	17.9	11.3		10.0269	8.2	9.67982	9.7	12.7912	13.1	8.9	16.4	12.5	15.3	17.9	11.3
1975	8	10.4	7.9	12.7	18.3	14.6	9.6	NaN	NaN	21.4	13.9	11.3		8	10.4	7.9	12.7	18.3	14.6	9.6	16.4532	45.164	21.4	13.9	11.3
1976	8.8	8.4	NaN	11.2	14.5	14.4	9.6	NaN	15.7	15.4	NaN	12.5		8.8	8.4	9.61328	11.2	14.5	14.4	9.6	9.39752	15.7	15.4	9.4108	12.5
1977	9.9	8.6	7.8	NaN	NaN	13.7	10.2	14.7	16.6	14.4	14.9	13.4		9.9	8.6	7.8	9.91537	12.9444	13.7	10.2	14.7	16.6	14.4	14.9	13.4
1978	12	8.9	9.8	11.5	12.7	NaN	10.7	14.2	18.3	NaN	14.8	NaN		12	8.9	9.8	11.5	12.7	12.9217	10.7	14.2	18.3	13.9361	14.8	14.4527
1979	12.3	10	10.1	NaN	13.7	NaN	NaN	15.8	NaN	14.3	13.3	12.8		12.3	10	10.1	11.647	13.7	14.7183	12.4385	15.8	15.4808	14.3	13.3	12.8
1980	NaN	8.9	8	NaN	13.4	NaN	9.1	11.1	NaN	14	NaN	10.4		6.0889	8.9	8	10.9218	13.4	12.5278	9.1	11.1	16.7425	14	13.7044	10.4
1981	NaN	8.8	9.1	NaN	15.8	29.4	8.7	NaN	NaN	15.3	NaN	11.6		20.8606	8.8	9.1	14.5345	15.8	29.4	8.7	23.4188	25.7965	15.3	24.9306	11.6
1982	10.3	9.7	8.9	12.2	12.8	17.7	8.8	10.9	NaN	13.7	12.2	15.7		10.3	9.7	8.9	12.2	12.8	17.7	8.8	10.9	12.7405	13.7	12.2	15.7
1983	11.7	8.8	7.5	11.4	11.8	16.3	8.4	9.6	12	14.3	19.2	16.5		11.7	8.8	7.5	11.4	11.8	16.3	8.4	9.6	12	14.3	19.2	16.5
1984	11.8	9.7	11	12.3	15	19.4	9.5	12.8	13.5	16.3	19.4	15.4		11.8	9.7	11	12.3	15	19.4	9.5	12.8	13.5	16.3	19.4	15.4
1985	14.4	8.9	9.3	12.5	13.1	NaN	8.5	NaN	12.8	14.9	11.2	14		14.4	8.9	9.3	12.5	13.1	31.1746	8.5	10.6516	12.8	14.9	11.2	14
1986	11.3	7.8	10.9	12.1	15	17.1	9.4	11.3	13.3	16.1	13.5	14.4		11.3	7.8	10.9	12.1	15	17.1	9.4	11.3	13.3	16.1	13.5	14.4
1987	11.9	8	11	13.3	16.3	15.6	9.8	12	12.9	16.8	18.4	15		11.9	8	11	13.3	16.3	15.6	9.8	12	12.9	16.8	18.4	15
1988	9.1	9	9	10.7	15.7	NaN	8.7	10.6	13.4	17.5	12.8	16.3		9.1	9	9	10.7	15.7	11.1715	8.7	10.6	13.4	17.5	12.8	16.3
1989	NaN	8.1	9.1	11.7	12.8	NaN	8.3	8.1	11.5	15.1	12.8	13.8		11.1793	8.1	9.1	11.7	12.8	22.7101	8.3	8.1	11.5	15.1	12.8	13.8
1990	NaN	7.7	9.7	11.6	14.7	11.4	7.7	8.5	12.9	13.9	16.3	14.7		8.35191	7.7	9.7	11.6	14.7	11.4	7.7	8.5	12.9	13.9	16.3	14.7
1991	9.5	6.5	8.3	9.4	10.8	NaN	7.8	8.6	10.2	13	14.3	14.5		9.5	6.5	8.3	9.4	10.8	17.5141	7.8	8.6	10.2	13	14.3	14.5
1992	12.9	9.7	NaN	11	NaN	NaN	7.3	7.6	12.7	14	14.1	14.8		12.9	9.7	5.32301	11	8.60828	20.883	7.3	7.6	12.7	14	14.1	14.8
1993	10.6	9.7	7.8	13.2	12.5	12.9	7.9	9.2	13.5	15.3	14.1	19.3		10.6	9.7	7.8	13.2	12.5	12.9	7.9	9.2	13.5	15.3	14.1	19.3
1994	NaN	10.2	9.9	NaN	16.2	15.2	9.2	NaN	11.3	16.6	18.2	15.2		12.133	10.2	9.9	12.8168	16.2	15.2	9.2	14.2528	11.3	16.6	18.2	15.2
1995	12	7.5	11.4	10.7	14.8	13.3	10.1	9.8	12.1	14.6	14.4	17.1		12	7.5	11.4	10.7	14.8	13.3	10.1	9.8	12.1	14.6	14.4	17.1
1996	10.1	8.6	9.9	NaN	15.8	13.3	8.8	11	13	13	13	15.1		10.1	8.6	9.9	11.7637	15.8	13.3	8.8	11	13	13	13	15.1
1997	12.1	10.7	9.9	12.8	14.2	12.9	11.1	12.8	12.8	14.3	13.3	17.5		12.1	10.7	9.9	12.8	14.2	12.9	11.1	12.8	12.8	14.3	13.3	17.5
1998	11.5	8.9	8.2	11	11.7	13.3	10.4	10.3	11.2	14.5	8.2	21.6		11.5	8.9	8.2	11	11.7	13.3	10.4	10.3	11.2	14.5	8.2	21.6
1999	8.4	9	9.5	11.5	NaN	14.1	9.9	9.9	13.4	16.9	9	20.5		8.4	9	9.5	11.5	12.8778	14.1	9.9	9.9	13.4	16.9	9	20.5
2000	8.1	7.3	8.4	10.3	12.8	17.2	7.5	8.2	14.3	16.6	7.4	17.7		8.1	7.3	8.4	10.3	12.8	17.2	7.5	8.2	14.3	16.6	7.4	17.7
2001	9	8	10.4	9.8	12.8	14.4	7.7	11.1	19.9	16.7	9.1	16.4		9	8	10.4	9.8	12.8	14.4	7.7	11.1	19.9	16.7	9.1	16.4
2002	8.1	NaN	10.2	12.2	16.2	18.7	12.5	9.4	19.2	17.5	9.7	20.8		8.1	9.75407	10.2	12.2	16.2	18.7	12.5	9.4	19.2	17.5	9.7	20.8
2003	8.8	8.9	9.1	NaN	13.7	18.7	11.7	10	15.5	15.4	8	NaN		8.8	8.9	9.1	11.5293	13.7	18.7	11.7	10	15.5	15.4	8	18.8979
2004	7.9	8.3	9.6	10.4	11.5	13	9.3	9.9	14.6	16.7	7.5	20.3		7.9	8.3	9.6	10.4	11.5	13	9.3	9.9	14.6	16.7	7.5	20.3
2005	8.2	8.3	NaN	10.8	13.9	16	9.7	NaN	NaN	13.3	8.6	20.7		8.2	8.3	9.41959	10.8	13.9	16	9.7	8.08441	8.89158	13.3	8.6	20.7
2006	7.5	10.1	NaN	NaN	12	18.9	9.3	11.8	16.8	14.7	11.1	16.2		7.5	10.1	8.78346	12.6676	12	18.9	9.3	11.8	16.8	14.7	11.1	16.2
2007	9.9	NaN	9.7	11.9	14.8	13.7	9.2	10.4	14.8	15.7	8.7	16.2		9.9	8.85719	9.7	11.9	14.8	13.7	9.2	10.4	14.8	15.7	8.7	16.2
2008	6.9	8.9	NaN	11.6	15.8	12.7	9.8	NaN	14.6	15.6	9.4	15.4		6.9	8.9	10.0973	11.6	15.8	12.7	9.8	8.32817	14.6	15.6	9.4	15.4
2009	9.3	8.7	9	11.2	14	13.9	8.8	9.6	12.4	16.7	11.9	16.8		9.3	8.7	9	11.2	14	13.9	8.8	9.6	12.4	16.7	11.9	16.8
2010	8.3	8.8	NaN	13	12.7	21.5	10.2	NaN	14.5	15.8	10.8	13.2		8.3	8.8	12.2841	13	12.7	21.5	10.2	10.0578	14.5	15.8	10.8	13.2
2011	7.8	9.3	NaN	14.8	NaN	21.4	9.9	NaN	17.8	15.9	14.6	16.1		7.8	9.3	10.9891	14.8	12.1878	21.4	9.9	9.94466	17.8	15.9	14.6	16.1
2012	6.5	NaN	NaN	12.2	10.6	18.9	9.5	10	15.3	12.9	11.1	14.1		6.5	9.03777	9.32884	12.2	10.6	18.9	9.5	10	15.3	12.9	11.1	14.1
2013	6.9	9.3	12	12.3	11.6	20	12.4	9.5	13.4	15	9.2	17.6		6.9	9.3	12	12.3	11.6	20	12.4	9.5	13.4	15	9.2	17.6
2014	8.4	10.4	12	NaN	12.8	23.3	10.4	8.1	17.1	16.6	11.1	15.2		8.4	10.4	12	12.8864	12.8	23.3	10.4	8.1	17.1	16.6	11.1	15.2
2015	6.5	9.9	10.8	11.3	11.8	13.6	10.5	7	14.9	13.7	16.1	13.5		6.5	9.9	10.8	11.3	11.8	13.6	10.5	7	14.9	13.7	16.1	13.5
2016	9.3	10.2	8.6	NaN	16.2	17.3	10.3	9.3	17.2	12.9	11	13.8		9.3	10.2	8.6	14.2923	16.2	17.3	10.3	9.3	17.2	12.9	11	13.8
2017	6.7	9.7	NaN	NaN	16.7	16.3	14.4	10.5	NaN	16.1	12.8	12.8		6.7	9.7	7.73262	17.038	16.7	16.3	14.4	10.5	73.9735	16.1	12.8	12.8
2018	9.2	8.6	8.1	NaN	NaN	16.6	NaN	7.5	16.6	14.7	12.3	NaN		9.2	8.6	8.1	11.7363	11.7217	16.6	7.70244	7.5	16.6	14.7	12.3	15.4969
2019	9.4	NaN	NaN	NaN	16.5	11.7	14.9	10	15.6	15	8.5	13.6		9.4	8.72854	15.1055	11.6542	16.5	11.7	14.9	10	15.6	15	8.5	13.6

## Sheet: DJF
	ORIGINAL DATA													COMPLETE DATABASE
	CDD Index													CDD Index
ID	S1	S2	S3	S4	S5	S6	S7	S8	S9	S10	S11	S12		S1	S2	S3	S4	S5	S6	S7	S8	S9	S10	S11	S12
1969	11	12	17	16	NaN	NaN	NaN	NaN	30	12	21	NaN		11	12	17	16	18.7887	15.3453	20.4347	24.7833	30	12	21	11.5718
1970	11	10	13	14	26	15	23	NaN	26	7	20	9		11	10	13	14	26	15	23	25.6482	26	7	20	9
1971	12	8	11	NaN	9	7	5	6	16	5	8	5		12	8	11	3.36129	9	7	5	6	16	5	8	5
1972	19	14	16	20	NaN	10	10	13	12	6	19	9		19	14	16	20	11.9987	10	10	13	12	6	19	9
1973	27	22	NaN	21	48	22	17	17	22	22	15	23		27	22	25.1778	21	48	22	17	17	22	22	15	23
1974	NaN	11	NaN	NaN	8	9	10	NaN	7	6	6	6		9.9804	11	8.77914	8.47195	8	9	10	18.2577	7	6	6	6
1975	16	18	14	NaN	11	20	13	NaN	14	11	10	11		16	18	14	17.4876	11	20	13	16.0442	14	11	10	11
1976	23	31	NaN	9	29	19	7	11	20	14	21	10		23	31	30.5792	9	29	19	7	11	20	14	21	10
1977	NaN	28	25	23	24	25	NaN	29	25	23	24	17		36.1017	28	25	23	24	25	16.2011	29	25	23	24	17
1978	28	23	15	15	10	10	8	13	24	15	24	NaN		28	23	15	15	10	10	8	13	24	15	24	19.7532
1979	32	24	19	NaN	14	NaN	NaN	14	45	11	15	17		32	24	19	3.23786	14	26.464	6.50467	14	45	11	15	17
1980	20	12	NaN	NaN	12	NaN	9	10	NaN	NaN	10	12		20	12	9.00511	13.3505	12	12.4229	9	10	15.2478	9.25067	10	12
1981	NaN	16	NaN	NaN	13	17	13	17	NaN	14	NaN	9		18.1884	16	16.0203	19.1844	13	17	13	17	14.9428	14	10.7392	9
1982	19	15	13	13	14	7	13	8	NaN	11	15	6		19	15	13	13	14	7	13	8	6.67995	11	15	6
1983	21	21	19	30	28	21	13	31	16	16	20	18		21	21	19	30	28	21	13	31	16	16	20	18
1984	11	7	6	8	6	7	5	5	5	3	10	8		11	7	6	8	6	7	5	5	5	3	10	8
1985	30	27	NaN	10	25	NaN	8	8	12	22	18	12		30	27	29.2698	10	25	15.8537	8	8	12	22	18	12
1986	26	9	20	NaN	9	8	13	8	8	8	23	14		26	9	20	10.8542	9	8	13	8	8	8	23	14
1987	25	18	21	24	15	16	12	13	12	10	23	13		25	18	21	24	15	16	12	13	12	10	23	13
1988	NaN	25	NaN	20	19	14	20	20	19	18	22	18		19.92	25	20.6307	20	19	14	20	20	19	18	22	18
1989	19	8	NaN	12	5	NaN	5	10	12	8	12	7		19	8	12.5149	12	5	9.27268	5	10	12	8	12	7
1990	NaN	NaN	17	18	19	7	12	9	7	17	14	15		14.7078	14.8071	17	18	19	7	12	9	7	17	14	15
1991	NaN	14	19	19	17	12	21	26	12	13	14	11		8.5461	14	19	19	17	12	21	26	12	13	14	11
1992	34	25	NaN	10	8	NaN	9	9	8	7	25	12		34	25	17.8683	10	8	9.33511	9	9	8	7	25	12
1993	17	9	NaN	11	11	11	11	10	11	11	10	16		17	9	11.4251	11	11	11	11	10	11	11	10	16
1994	11	11	19	9	10	13	7	8	7	4	14	14		11	11	19	9	10	13	7	8	7	4	14	14
1995	NaN	23	9	13	17	18	12	18	13	14	23	37		23.9352	23	9	13	17	18	12	18	13	14	23	37
1996	23	9	23	10	19	19	15	10	16	10	16	11		23	9	23	10	19	19	15	10	16	10	16	11
1997	13	18	9	NaN	8	9	8	5	6	8	14	18		13	18	9	9.50935	8	9	8	5	6	8	14	18
1998	33	31	23	22	13	22	13	13	14	13	25	18		33	31	23	22	13	22	13	13	14	13	25	18
1999	10	14	5	6	5	4	6	29	5	4	6	7		10	14	5	6	5	4	6	29	5	4	6	7
2000	12	8	10	NaN	7	12	10	6	12	5	6	9		12	8	10	8.53102	7	12	10	6	12	5	6	9
2001	28	11	8	12	11	13	11	13	18	9	11	12		28	11	8	12	11	13	11	13	18	9	11	12
2002	18	19	11	22	17	16	17	12	24	13	16	20		18	19	11	22	17	16	17	12	24	13	16	20
2003	33	16	20	NaN	18	22	16	13	21	11	16	18		33	16	20	12.465	18	22	16	13	21	11	16	18
2004	26	31	26	20	26	20	19	NaN	20	25	21	22		26	31	26	20	26	20	19	19.6427	20	25	21	22
2005	17	10	NaN	16	15	15	14	17	NaN	NaN	10	12		17	10	14.7441	16	15	15	14	17	16.7546	13.1887	10	12
2006	17	12	NaN	8	10	10	7	10	10	6	9	8		17	12	6.62752	8	10	10	7	10	10	6	9	8
2007	19	13	NaN	21	19	19	16	NaN	19	18	13	19		19	13	20.6168	21	19	19	16	16.8782	19	18	13	19
2008	12	10	NaN	NaN	11	15	NaN	NaN	NaN	10	8	8		12	10	12.875	12.2424	11	15	11.5267	15.602	15.6301	10	8	8
2009	8	9	NaN	NaN	NaN	NaN	9	7	8	8	7	5		8	9	12.991	8.38753	11.2581	9.02218	9	7	8	8	7	5
2010	14	13	NaN	NaN	13	15	14	14	13	13	15	13		14	13	16.4414	18.2625	13	15	14	14	13	13	15	13
2011	26	16	NaN	17	NaN	18	12	NaN	21	14	10	8		26	16	14.1789	17	14.6582	18	12	18.7135	21	14	10	8
2012	14	8	NaN	10	11	15	9	NaN	13	9	14	9		14	8	18.495	10	11	15	9	10.1772	13	9	14	9
2013	45	NaN	22	25	21	NaN	10	NaN	20	8	27	18		45	33.6868	22	25	21	34.2926	10	13.201	20	8	27	18
2014	18	21	12	NaN	11	18	13	7	12	9	13	5		18	21	12	13.8041	11	18	13	7	12	9	13	5
2015	17	20	27	26	27	29	20	25	22	23	12	12		17	20	27	26	27	29	20	25	22	23	12	12
2016	26	14	18	NaN	26	26	16	17	25	13	16	18		26	14	18	19.4643	26	26	16	17	25	13	16	18
2017	9	19	8	NaN	9	9	15	11	10	10	16	19		9	19	8	10.9231	9	9	15	11	10	10	16	19
2018	15	11	NaN	NaN	15	17	14	11	11	11	14	NaN		15	11	18.3617	15.5858	15	17	14	11	11	11	14	11.8593
2019	17	NaN	NaN	NaN	31	16	NaN	NaN	16	17	24	NaN		17	19.7093	19.8721	30.0818	31	16	15.317	27.9484	16	17	24	19.8801
	CWD Index													CWD Index
ID	S1	S2	S3	S4	S5	S6	S7	S8	S9	S10	S11	S12		S1	S2	S3	S4	S5	S6	S7	S8	S9	S10	S11	S12
1969	8	11	6	8	NaN	NaN	NaN	NaN	7	17	7	9		8	11	6	8	6.56019	22.8142	7.27541	10.587	7	17	7	9
1970	6	7	8	7	7	7	15	15	15	21	NaN	14		6	7	8	7	7	7	15	15	15	21	10.0172	14
1971	14	9	10	NaN	7	13	22	13	11	25	9	25		14	9	10	10.1468	7	13	22	13	11	25	9	25
1972	NaN	7	5	8	NaN	5	10	NaN	14	10	5	15		7.62186	7	5	8	8.88553	5	10	6.937	14	10	5	15
1973	15	6	6	9	8	7	10	NaN	15	20	5	34		15	6	6	9	8	7	10	9.59888	15	20	5	34
1974	NaN	5	NaN	8	NaN	8	10	25	9	14	8	12		4.84198	5	4.67515	8	6.04215	8	10	25	9	14	8	12
1975	8	10	9	7	6	9	11	NaN	NaN	11	5	10		8	10	9	7	6	9	11	7.74864	8.72647	11	5	10
1976	4	9	NaN	11	8	7	11	NaN	6	11	NaN	12		4	9	10.7537	11	8	7	11	16.2443	6	11	5.64915	12
1977	5	12	7	NaN	NaN	9	8	5	6	10	4	11		5	12	7	5.15465	2.71376	9	8	5	6	10	4	11
1978	5	6	11	7	7	NaN	17	11	8	NaN	7	NaN		5	6	11	7	7	0.702394	17	11	8	12.4456	7	9.3077
1979	5	10	11	NaN	9	NaN	NaN	16	NaN	9	9	18		5	10	11	12.1709	9	8.2876	12.3859	16	2.163	9	9	18
1980	NaN	5	6	NaN	6	NaN	9	18	NaN	9	NaN	8		3.3139	5	6	7.66131	6	5.89161	9	18	8.75552	9	6.62203	8
1981	NaN	9	7	NaN	7	13	10	NaN	NaN	10	NaN	8		5.27945	9	7	8.70178	7	13	10	11.7755	9.55165	10	6.9441	8
1982	10	8	12	10	11	8	12	10	NaN	13	7	7		10	8	12	10	11	8	12	10	9.70332	13	7	7
1983	4	8	6	7	7	13	10	7	11	11	5	10		4	8	6	7	7	13	10	7	11	11	5	10
1984	6	7	10	10	12	12	9	11	14	15	7	10		6	7	10	10	12	12	9	11	14	15	7	10
1985	5	6	8	11	5	NaN	12	NaN	7	13	6	6		5	6	8	11	5	31.525	12	1.12601	7	13	6	6
1986	4	8	9	7	12	21	7	13	16	23	8	8		4	8	9	7	12	21	7	13	16	23	8	8
1987	4	8	8	8	14	9	9	9	14	9	5	7		4	8	8	8	14	9	9	9	14	9	5	7
1988	6	9	8	12	8	NaN	8	8	12	21	8	10		6	9	8	12	8	31.2221	8	8	12	21	8	10
1989	NaN	7	7	7	7	NaN	7	12	10	10	7	15		7.10619	7	7	7	7	5.91457	7	12	10	10	7	15
1990	NaN	9	5	12	6	17	13	13	10	10	10	9		3.79098	9	5	12	6	17	13	13	10	10	10	9
1991	7	7	6	10	10	NaN	7	10	10	14	10	7		7	7	6	10	10	14.8217	7	10	10	14	10	7
1992	3	6	NaN	7	NaN	NaN	7	9	9	15	4	5		3	6	3.90035	7	8.54983	10.6797	7	9	9	15	4	5
1993	4	9	8	8	8	7	13	18	11	13	8	7		4	9	8	8	8	7	13	18	11	13	8	7
1994	NaN	8	7	NaN	7	5	9	NaN	14	13	4	6		4.37677	8	7	4.25974	7	5	9	5.34981	14	13	4	6
1995	5	5	8	7	9	7	6	12	12	14	8	8		5	5	8	7	9	7	6	12	12	14	8	8
1996	7	8	8	NaN	9	9	9	10	11	13	6	7		7	8	8	7.35403	9	9	9	10	11	13	6	7
1997	5	12	12	7	10	13	12	15	13	19	10	8		5	12	12	7	10	13	12	15	13	19	10	8
1998	6	8	6	6	12	10	10	13	11	13	13	5		6	8	6	6	12	10	10	13	11	13	13	5
1999	6	8	9	9	NaN	8	9	10	11	21	16	8		6	8	9	9	17.8174	8	9	10	11	21	16	8
2000	6	7	6	7	10	8	7	11	6	12	17	6		6	7	6	7	10	8	7	11	6	12	17	6
2001	5	5	5	5	7	4	9	10	4	9	9	5		5	5	5	5	7	4	9	10	4	9	9	5
2002	6	NaN	11	8	20	5	9	17	8	19	22	4		6	5.28816	11	8	20	5	9	17	8	19	22	4
2003	6	8	8	NaN	7	8	15	18	7	15	9	NaN		6	8	8	9.04353	7	8	15	18	7	15	9	11.8052
2004	4	6	13	8	8	8	12	8	8	11	12	7		4	6	13	8	8	8	12	8	8	11	12	7
2005	5	7	NaN	7	6	10	11	NaN	NaN	9	13	9		5	7	2.33373	7	6	10	11	10.2122	4.51665	9	13	9
2006	8	8	NaN	NaN	9	7	17	14	9	16	12	11		8	8	11.2428	8.87572	9	7	17	14	9	16	12	11
2007	6	NaN	7	7	8	15	12	7	9	11	22	9		6	5.92251	7	7	8	15	12	7	9	11	22	9
2008	10	7	NaN	12	9	16	18	NaN	12	17	16	10		10	7	15.636	12	9	16	18	10.6512	12	17	16	10
2009	5	6	15	5	6	7	5	10	9	16	18	6		5	6	15	5	6	7	5	10	9	16	18	6
2010	10	9	NaN	8	11	7	18	NaN	8	19	23	15		10	9	11.0478	8	11	7	18	11.0916	8	19	23	15
2011	5	8	NaN	11	NaN	9	15	NaN	11	26	24	12		5	8	13.8745	11	18.9298	9	15	17.3037	11	26	24	12
2012	9	NaN	NaN	5	6	6	10	8	7	10	10	9		9	7.07195	7.32548	5	6	6	10	8	7	10	10	9
2013	5	6	5	4	8	5	7	8	5	16	10	5		5	6	5	4	8	5	7	8	5	16	10	5
2014	6	5	8	NaN	6	4	7	10	5	10	16	8		6	5	8	4.89941	6	4	7	10	5	10	16	8
2015	4	5	5	5	5	8	6	11	4	11	11	12		4	5	5	5	5	8	6	11	4	11	11	12
2016	8	6	6	NaN	9	9	18	8	7	10	16	9		8	6	6	9.19356	9	9	18	8	7	10	16	9
2017	9	11	NaN	NaN	14	16	17	18	NaN	12	13	14		9	11	10.3133	15.0889	14	16	17	18	3.07631	12	13	14
2018	5	8	9	NaN	NaN	25	NaN	12	5	20	11	NaN		5	8	9	15.4051	15.1023	25	18.604	12	5	20	11	10.9032
2019	6	NaN	NaN	NaN	9	13	7	13	9	10	41	9		6	18.3705	17.1641	7.30668	9	13	7	13	9	10	41	9
	d95 Index													d95 Index
ID	S1	S2	S3	S4	S5	S6	S7	S8	S9	S10	S11	S12		S1	S2	S3	S4	S5	S6	S7	S8	S9	S10	S11	S12
1969	12	4	2	3	NaN	NaN	NaN	NaN	0	2	4	NaN		12	4	2	3	3.44358	6.06454	1.00745	-0.238656	0	2	4	4.20433
1970	2	5	1	3	2	2	4	NaN	2	1	1	0		2	5	1	3	2	2	4	2.73265	2	1	1	0
1971	2	8	5	NaN	4	7	4	3	6	7	8	6		2	8	5	0.371791	4	7	4	3	6	7	8	6
1972	7	6	3	3	NaN	4	5	4	2	5	6	2		7	6	3	3	4.98689	4	5	4	2	5	6	2
1973	2	3	NaN	2	3	2	2	0	3	1	1	2		2	3	2.9016	2	3	2	2	0	3	1	1	2
1974	NaN	7	NaN	NaN	8	5	7	NaN	5	3	7	9		1.62557	7	4.83411	16.5904	8	5	7	10.8808	5	3	7	9
1975	3	4	1	NaN	4	1	4	NaN	6	5	5	6		3	4	1	11.5936	4	1	4	6.68054	6	5	5	6
1976	1	6	NaN	10	5	5	6	8	6	5	5	4		1	6	4.11581	10	5	5	6	8	6	5	5	4
1977	NaN	1	3	0	0	0	NaN	3	1	3	2	4		2.02009	1	3	0	0	0	3.42979	3	1	3	2	4
1978	3	3	3	3	0	2	2	5	7	4	3	NaN		3	3	3	3	0	2	2	5	7	4	3	6.73861
1979	3	6	6	NaN	7	NaN	NaN	3	2	7	4	6		3	6	6	-3.43535	7	7.96219	4.24014	3	2	7	4	6
1980	5	5	NaN	NaN	6	NaN	6	3	NaN	NaN	1	2		5	5	5.03156	0.888476	6	5.23	6	3	1.97898	2.87372	1	2
1981	NaN	3	NaN	NaN	1	12	5	0	NaN	5	NaN	6		23.6471	3	1.23381	3.43183	1	12	5	0	-2.17791	5	10.1084	6
1982	6	3	2	5	4	3	8	6	NaN	3	1	4		6	3	2	5	4	3	8	6	2.38176	3	1	4
1983	6	2	0	4	0	1	0	1	2	1	3	4		6	2	0	4	0	1	0	1	2	1	3	4
1984	8	10	12	8	11	11	12	8	7	8	14	8		8	10	12	8	11	11	12	8	7	8	14	8
1985	3	2	NaN	3	4	NaN	4	5	5	6	9	5		3	2	8.46038	3	4	3.74006	4	5	5	6	9	5
1986	5	3	8	NaN	7	3	5	5	5	7	8	5		5	3	8	4.53553	7	3	5	5	5	7	8	5
1987	3	3	2	3	2	2	2	3	2	3	2	2		3	3	2	3	2	2	2	3	2	3	2	2
1988	NaN	5	NaN	6	3	1	4	3	3	2	3	3		2.3746	5	0.251674	6	3	1	4	3	3	2	3	3
1989	4	4	NaN	5	8	NaN	7	4	7	2	2	8		4	4	5.61093	5	8	5.31174	7	4	7	2	2	8
1990	NaN	NaN	4	6	3	4	3	5	6	4	6	5		1.168	3.93329	4	6	3	4	3	5	6	4	6	5
1991	NaN	2	1	5	4	3	3	1	2	3	7	3		7.208	2	1	5	4	3	3	1	2	3	7	3
1992	2	3	NaN	5	1	NaN	0	1	2	2	3	2		2	3	-2.1892	5	1	0.733102	0	1	2	2	3	2
1993	4	6	NaN	6	5	2	3	5	3	4	5	4		4	6	1.9106	6	5	2	3	5	3	4	5	4
1994	8	5	1	6	4	3	1	2	4	7	2	4		8	5	1	6	4	3	1	2	4	7	2	4
1995	NaN	1	9	3	4	4	1	1	2	2	5	1		6.86133	1	9	3	4	4	1	1	2	2	5	1
1996	2	3	2	3	4	2	7	6	2	4	4	6		2	3	2	3	4	2	7	6	2	4	4	6
1997	8	5	7	NaN	6	2	6	11	3	4	12	6		8	5	7	18.5312	6	2	6	11	3	4	12	6
1998	1	1	1	2	2	2	4	5	1	2	2	4		1	1	1	2	2	2	4	5	1	2	2	4
1999	6	6	5	6	11	7	7	4	9	10	8	9		6	6	5	6	11	7	7	4	9	10	8	9
2000	3	6	6	NaN	7	5	5	5	8	9	7	6		3	6	6	3.74903	7	5	5	5	8	9	7	6
2001	4	4	4	4	3	4	2	5	4	8	4	2		4	4	4	4	3	4	2	5	4	8	4	2
2002	5	3	3	3	3	2	0	3	4	3	2	4		5	3	3	3	3	2	0	3	4	3	2	4
2003	4	3	3	NaN	5	6	7	5	6	8	3	7		4	3	3	0.12678	5	6	7	5	6	8	3	7
2004	0	4	6	6	5	5	3	NaN	9	5	6	4		0	4	6	6	5	5	3	3.52739	9	5	6	4
2005	2	4	NaN	2	1	3	3	3	NaN	NaN	4	4		2	4	2.971	2	1	3	3	3	4.12416	3.06462	4	4
2006	4	5	NaN	5	6	4	5	4	4	5	5	8		4	5	4.48417	5	6	4	5	4	4	5	5	8
2007	5	6	NaN	5	6	5	7	NaN	7	7	6	6		5	6	5.20722	5	6	5	7	5.81332	7	7	6	6
2008	6	9	NaN	NaN	12	6	NaN	NaN	NaN	7	4	6		6	9	6.28794	4.89534	12	6	4.47843	2.60497	7.08056	7	4	6
2009	7	9	NaN	NaN	NaN	NaN	1	1	1	6	4	6		7	9	12.9511	-0.182135	16.0243	10.772	1	1	1	6	4	6
2010	4	3	NaN	NaN	3	5	3	2	4	2	4	2		4	3	5.85496	2.45924	3	5	3	2	4	2	4	2
2011	5	6	NaN	9	NaN	8	3	NaN	8	8	9	2		5	6	9.96415	9	7.83991	8	3	5.5424	8	8	9	2
2012	4	9	NaN	6	9	7	7	NaN	9	8	6	7		4	9	5.53142	6	9	7	7	4.78629	9	8	6	7
2013	3	NaN	4	6	3	NaN	3	NaN	1	2	3	6		3	1.51364	4	6	3	1.59722	3	6.97304	1	2	3	6
2014	3	4	6	NaN	5	3	6	5	6	7	4	9		3	4	6	2.10474	5	3	6	5	6	7	4	9
2015	5	3	6	3	7	2	0	2	2	2	5	2		5	3	6	3	7	2	0	2	2	2	5	2
2016	2	0	0	NaN	1	0	5	1	1	1	5	2		2	0	0	0.579071	1	0	5	1	1	1	5	2
2017	3	7	3	NaN	5	1	6	6	5	4	2	2		3	7	3	7.48903	5	1	6	6	5	4	2	2
2018	8	10	NaN	NaN	3	3	5	4	6	6	12	NaN		8	10	3.91995	6.4811	3	3	5	4	6	6	12	3.26307
2019	2	NaN	NaN	NaN	2	4	NaN	NaN	3	3	1	NaN		2	1.67691	1.69844	-0.0183571	2	4	7.81535	4.40089	3	3	1	5.60325
	Dry Days Index													Dry Days Index
ID	S1	S2	S3	S4	S5	S6	S7	S8	S9	S10	S11	S12		S1	S2	S3	S4	S5	S6	S7	S8	S9	S10	S11	S12
1969	67	65	64	62	NaN	NaN	NaN	NaN	68	54	76	NaN		67	65	64	62	53.7974	55.5838	47.0745	68.4223	68	54	76	80.8171
1970	64	61	72	69	76	64	72	NaN	73	45	71	51		64	61	72	69	76	64	72	69.2849	73	45	71	51
1971	55	58	54	NaN	59	45	39	44	60	28	54	39		55	58	54	58.7676	59	45	39	44	60	28	54	39
1972	62	62	58	68	NaN	42	46	57	58	34	65	41		62	62	58	68	63.7582	42	46	57	58	34	65	41
1973	82	77	NaN	78	86	77	67	66	71	73	78	72		82	77	75.0943	78	86	77	67	66	71	73	78	72
1974	NaN	61	NaN	NaN	49	47	42	NaN	39	31	59	31		71.3114	61	37.4999	52.7758	49	47	42	40.372	39	31	59	31
1975	70	68	65	NaN	58	62	58	NaN	64	58	60	56		70	68	65	61.3137	58	62	58	60.5075	64	58	60	56
1976	71	68	NaN	62	72	60	51	54	58	48	63	40		71	68	58.4971	62	72	60	51	54	58	48	63	40
1977	NaN	80	70	71	78	71	NaN	70	72	60	78	58		73.8424	80	70	71	78	71	66.4911	70	72	60	78	58
1978	75	69	61	61	60	61	53	73	74	58	78	NaN		75	69	61	61	60	61	53	73	74	58	78	82.9763
1979	79	71	69	NaN	63	NaN	NaN	68	79	55	69	54		79	71	69	71.6546	63	70.7425	60.0003	68	79	55	69	54
1980	67	63	NaN	NaN	64	NaN	58	32	NaN	NaN	69	62		67	63	84.4439	59.5632	64	101.299	58	32	33.2376	40.8565	69	62
1981	NaN	69	NaN	NaN	60	60	53	49	NaN	45	NaN	50		73.1766	69	56.0848	64.625	60	60	53	49	48.47	45	68.5312	50
1982	66	60	55	57	56	55	52	45	NaN	44	61	48		66	60	55	57	56	55	52	45	46.4348	44	61	48
1983	76	68	73	71	69	69	65	71	59	51	69	65		76	68	73	71	69	69	65	71	59	51	69	65
1984	65	50	44	44	42	45	39	45	33	26	56	39		65	50	44	44	42	45	39	45	33	26	56	39
1985	79	73	NaN	65	63	NaN	57	53	54	49	74	53		79	73	62.6851	65	63	71.6016	57	53	54	49	74	53
1986	74	57	65	NaN	58	54	55	49	44	38	61	57		74	57	65	65.0646	58	54	55	49	44	38	61	57
1987	82	72	77	77	76	79	73	68	67	60	80	66		82	72	77	77	76	79	73	68	67	60	80	66
1988	NaN	67	NaN	70	67	62	61	63	59	55	70	62		75.6974	67	66.3763	70	67	62	61	63	59	55	70	62
1989	73	49	NaN	52	45	NaN	44	45	41	31	57	41		73	49	51.6557	52	45	47.7423	44	45	41	31	57	41
1990	NaN	NaN	63	63	70	52	56	52	50	50	51	62		70.4199	55.7041	63	63	70	52	56	52	50	50	51	62
1991	NaN	70	69	65	71	66	66	64	58	53	68	64		73.6404	70	69	65	71	66	66	64	58	53	68	64
1992	79	74	NaN	65	65	NaN	57	52	48	45	72	62		79	74	76.595	65	65	90.9152	57	52	48	45	72	62
1993	70	57	NaN	60	57	54	50	50	48	47	57	67		70	57	58.0958	60	57	54	50	50	48	47	57	67
1994	64	56	76	53	59	64	47	50	45	36	61	53		64	56	76	53	59	64	47	50	45	36	61	53
1995	NaN	74	53	72	75	74	65	67	66	62	80	79		82.4692	74	53	72	75	74	65	67	66	62	80	79
1996	65	54	68	57	62	56	49	49	47	43	58	52		65	54	68	57	62	56	49	49	47	43	58	52
1997	64	52	53	NaN	44	45	49	41	40	35	54	55		64	52	53	57.3439	44	45	49	41	40	35	54	55
1998	82	78	76	78	75	77	70	73	75	68	73	72		82	78	76	78	75	77	70	73	75	68	73	72
1999	61	45	46	37	41	33	44	53	32	22	36	46		61	45	46	37	41	33	44	53	32	22	36	46
2000	63	52	53	NaN	46	56	55	44	55	37	33	54		63	52	53	56.1071	46	56	55	44	55	37	33	54
2001	75	67	61	67	55	66	55	56	67	49	51	68		75	67	61	67	55	66	55	56	67	49	51	68
2002	72	70	69	74	75	75	72	59	76	55	58	71		72	70	69	74	75	75	72	59	76	55	58	71
2003	74	67	63	NaN	64	68	64	60	67	51	58	67		74	67	63	70.3052	64	68	64	60	67	51	58	67
2004	74	66	67	67	67	68	57	NaN	70	58	58	74		74	66	67	67	67	68	57	61.3205	70	58	58	74
2005	73	66	NaN	68	66	70	62	61	NaN	NaN	53	63		73	66	64.1202	68	66	70	62	61	68.8486	53.2792	53	63
2006	69	57	NaN	51	50	49	46	49	56	40	47	41		69	57	49.4408	51	50	49	46	49	56	40	47	41
2007	72	59	NaN	63	66	66	59	NaN	65	53	51	63		72	59	62.2539	63	66	66	59	54.0896	65	53	51	63
2008	60	54	NaN	NaN	56	49	NaN	NaN	NaN	40	29	39		60	54	45.0402	53.0281	56	49	52.8476	44.3414	59.046	40	29	39
2009	58	56	NaN	NaN	NaN	NaN	57	52	57	41	38	46		58	56	54.7104	57.5209	65.8489	48.0318	57	52	57	41	38	46
2010	75	74	NaN	NaN	69	65	64	66	67	57	66	66		75	74	67.1713	69.4755	69	65	64	66	67	57	66	66
2011	67	57	NaN	55	NaN	59	53	NaN	57	32	38	43		67	57	52.6039	55	50.2109	59	53	48.4842	57	32	38	43
2012	63	45	NaN	58	49	64	45	NaN	55	36	50	40		63	45	64.7843	58	49	64	45	37.4088	55	36	50	40
2013	71	NaN	69	68	68	NaN	67	NaN	67	51	60	55		71	63.6141	69	68	68	68.5727	67	61.0664	67	51	60	55
2014	69	69	60	NaN	55	69	49	48	58	39	55	54		69	69	60	59.953	55	69	49	48	58	39	55	54
2015	72	69	66	70	66	78	67	64	70	55	56	58		72	69	66	70	66	78	67	64	70	55	56	58
2016	85	77	77	NaN	83	78	57	67	81	63	71	73		85	77	77	81.2535	83	78	57	67	81	63	71	73
2017	62	61	56	NaN	61	55	51	53	66	53	43	52		62	61	56	57.1701	61	55	51	53	66	53	43	52
2018	68	51	NaN	NaN	69	46	65	54	63	41	51	NaN		68	51	60.6385	69.2659	69	46	65	54	63	41	51	46.2098
2019	78	NaN	NaN	NaN	72	60	NaN	NaN	66	55	48	NaN		78	61.5611	63.5302	67.4439	72	60	63.9913	61.5234	66	55	48	60.3416
	prcptot Index													prcptot Index
ID	S1	S2	S3	S4	S5	S6	S7	S8	S9	S10	S11	S12		S1	S2	S3	S4	S5	S6	S7	S8	S9	S10	S11	S12
1969	326	181	177	293.2	NaN	NaN	NaN	NaN	253	380	276	NaN		326	181	177	293.2	171.262	309.406	158.531	41.7586	253	380	276	440.672
1970	129	230	118	236.2	211	242	187	NaN	234	381	142.2	349		129	230	118	236.2	211	242	187	297.678	234	381	142.2	349
1971	179.5	371	308	NaN	418	600	344	374	733	965	527	659		179.5	371	308	612.609	418	600	344	374	733	965	527	659
1972	235	273	221	265.8	NaN	631	382	431	433	842	389	479		235	273	221	265.8	538.843	631	382	431	433	842	389	479
1973	106	135	NaN	138.4	95	164	164	218	249	198	100	189		106	135	17.7441	138.4	95	164	164	218	249	198	100	189
1974	NaN	268	NaN	NaN	745	552	466	NaN	590	923	539	752		158.298	268	557.674	324.037	745	552	466	385.23	590	923	539	752
1975	127	202	142	NaN	407	259	269	NaN	495	797	439	464		127	202	142	253.809	407	259	269	415.511	495	797	439	464
1976	137	221	NaN	608.9	372	563	377	566	662	842	369	595		137	221	83.5601	608.9	372	563	377	566	662	842	369	595
1977	NaN	64	165	133.3	167	168	NaN	258	183	440	141	429		84.9545	64	165	133.3	167	168	157.581	258	183	440	141	429
1978	141	168	191	288.2	238	323	264	251	442	510	160	NaN		141	168	191	288.2	238	323	264	251	442	510	160	417.468
1979	116	236	279	NaN	393	NaN	NaN	360	236	655	316	630		116	236	279	166.165	393	165.4	235.308	360	236	655	316	630
1980	178	238	NaN	NaN	411	NaN	284	581	NaN	NaN	181	270		178	238	120.98	535.366	411	854.863	284	581	578.037	579.587	181	270
1981	NaN	193	NaN	NaN	322	955	277	410	NaN	748	NaN	499		215.168	193	122.679	834.034	322	955	277	410	577.727	748	400.398	499
1982	230	195	304	477.2	488	623	353	442	NaN	688	249.5	430		230	195	304	477.2	488	623	353	442	607.008	688	249.5	430
1983	173	119	93	228.8	160	277	89	121	330	357	245.6	296		173	119	93	228.8	160	277	89	121	330	357	245.6	296
1984	253	486	547	519.5	822	969	552	554.33	889	1025	791	832		253	486	547	519.5	822	969	552	554.33	889	1025	791	832
1985	113	116	NaN	228.9	289	NaN	272	383	495	787	511	452		113	116	53.0257	228.9	289	164.766	272	383	495	787	511	452
1986	164	212	289	NaN	509	584	368	410	620	859	503	470		164	212	289	425.171	509	584	368	410	620	859	503	470
1987	116	137	121	119.2	273	267	139	229	234	344	126	303		116	137	121	119.2	273	267	139	229	234	344	126	303
1988	NaN	223	NaN	226.9	305	304	276	319	312	469	247	339		97.3137	223	147.56	226.9	305	304	276	319	312	469	247	339
1989	147	291	NaN	362.3	601	NaN	476	384	602	769	316	755		147	291	392.034	362.3	601	695.609	476	384	602	769	316	755
1990	NaN	NaN	211	450.1	313	447	264	322	511	558	575	492		249.495	345.797	211	450.1	313	447	264	322	511	558	575	492
1991	NaN	128	122	332	273	350	163	180	397	472	412	333		114.594	128	122	332	273	350	163	180	397	472	412	333
1992	96	140	NaN	221	280	NaN	179	218	389	496	261	313		96	140	196.763	221	280	279.834	179	218	389	496	261	313
1993	225	257	NaN	426.4	335	351	275	357	483	605	423	553		225	257	283.872	426.4	335	351	275	357	483	605	423	553
1994	255	280	128	473.6	299	391	251	370	479	819	255	516		255	280	128	473.6	299	391	251	370	479	819	255	516
1995	NaN	72	409	177.9	284	250	151	173	250	342	265	127		141.22	72	409	177.9	284	250	151	173	250	342	265	127
1996	185	233	186	357.5	399	444	344	428	575	626	319	642		185	233	186	357.5	399	444	344	428	575	626	319	642
1997	251	275	362	NaN	619	452	359	550	607	880	649	597		251	275	362	306.704	619	452	359	550	607	880	649	597
1998	72	73	95	136.5	169	168	204	250	148	342	100	297		72	73	95	136.5	169	168	204	250	148	342	100	297
1999	236	370	366	550.7	779	843	478	313	875	1096	631	816		236	370	366	550.7	779	843	478	313	875	1096	631	816
2000	162	324	359	NaN	586	649	324	462	648	1017	529	581		162	324	359	507.832	586	649	324	462	648	1017	529	581
2001	131	173	285	275.3	482	492	232	362	491	773	296	263		131	173	285	275.3	482	492	232	362	491	773	296	263
2002	148	181	191	239.5	266	215	79	287	260	435	256	364		148	181	191	239.5	266	215	79	287	260	435	256	364
2003	103	181	219	NaN	425	573	330	312	421	742	257	476		103	181	219	322.439	425	573	330	312	421	742	257	476
2004	74	208	256	300.4	353	329	274	NaN	483	612	410	357		74	208	256	300.4	353	329	274	331.033	483	612	410	357
2005	89	203	NaN	203.5	205	281	205	257	NaN	NaN	321	461		89	203	120.998	203.5	205	281	205	257	293.384	603.372	321	461
2006	150	275	NaN	511.5	545	551	369	373	481	736	421	780		150	275	487.327	511.5	545	551	369	373	481	736	421	780
2007	175	288	NaN	344.9	436	498	338	NaN	544	766	378	530		175	288	197.621	344.9	436	498	338	442.376	544	766	378	530
2008	274	359	NaN	NaN	667	684	NaN	NaN	NaN	908	459.1	783		274	359	394.411	439.538	667	684	455.348	459.753	626.421	908	459.1	783
2009	230	322	NaN	NaN	NaN	NaN	191	226	346	861	491	649		230	322	304.336	288.213	302.435	68.1814	191	226	346	861	491	649
2010	168	133	NaN	NaN	263	465	237	241	361	360	223	328		168	133	195.465	297.938	263	465	237	241	361	360	223	328
2011	148	343	NaN	600.6	NaN	758	305	NaN	628	1074	689	511		148	343	309.371	600.6	533.585	758	305	390.977	628	1074	689	511
2012	142	483	NaN	419	585	603	480	NaN	598	1038	465	871		142	483	105.77	419	585	603	480	478.017	598	1038	465	871
2013	145	NaN	232	291.6	229	NaN	231	NaN	326	547	242	478		145	196.511	232	291.6	229	223.255	231	291.013	326	547	242	478
2014	118	229	420	NaN	488	459	317	372	430	812	319	787		118	229	420	406.108	488	459	317	372	430	812	319	787
2015	154	227	273	186.4	362	221	164	219	362	427	486	344		154	227	273	186.4	362	221	164	219	362	427	486	344
2016	79	55	45	NaN	100	85	350	135	118	270	328	281		79	55	45	71.2141	100	85	350	135	118	270	328	281
2017	163	350	226	NaN	423	516	328	357	413	541	369	369		163	350	226	282.538	423	516	328	357	413	541	369	369
2018	234	411	NaN	NaN	342	526	332	281	567	781	682	NaN		234	411	250.414	629.734	342	526	332	281	567	781	682	649.409
2019	64	NaN	NaN	NaN	250	425	NaN	NaN	320	489	300	NaN		64	132.184	125.899	264.479	250	425	255.625	246.222	320	489	300	256.812
	r10mm Index													r10mm Index
ID	S1	S2	S3	S4	S5	S6	S7	S8	S9	S10	S11	S12		S1	S2	S3	S4	S5	S6	S7	S8	S9	S10	S11	S12
1969	20	6	5	9	NaN	NaN	NaN	NaN	11	12	11	NaN		20	6	5	9	1.26445	7.28288	3.35917	19.7846	11	12	11	18.7741
1970	3	7	4	8	8	6	7	NaN	8	12	4	15		3	7	4	8	8	6	7	9.08401	8	12	4	15
1971	5	11	9	NaN	19	15	13	13	22	31	20	22		5	11	9	12.6398	19	15	13	13	22	31	20	22
1972	8	11	8	9	NaN	18	15	15	16	34	16	19		8	11	8	9	19.8085	18	15	15	16	34	16	19
1973	3	6	NaN	5	3	6	7	14	6	8	4	4		3	6	15.7435	5	3	6	7	14	6	8	4	4
1974	NaN	10	NaN	NaN	24	23	17	NaN	18	39	21	25		4.83342	10	11.4108	16.414	24	23	17	10.05	18	39	21	25
1975	4	8	6	NaN	16	13	11	NaN	17	24	20	17		4	8	6	9.96019	16	13	11	7.44131	17	24	20	17
1976	4	6	NaN	14	14	18	13	19	25	27	11	26		4	6	7.43734	14	14	18	13	19	25	27	11	26
1977	NaN	1	7	5	11	6	NaN	9	6	11	5	12		2.59105	1	7	5	11	6	8.44432	9	6	11	5	12
1978	5	4	5	9	10	14	9	8	12	14	6	NaN		5	4	5	9	10	14	9	8	12	14	6	12.5882
1979	5	8	10	NaN	10	NaN	NaN	14	9	13	11	20		5	8	10	16.6506	10	15.0364	8.11181	14	9	13	11	20
1980	6	8	NaN	NaN	11	NaN	10	29	NaN	NaN	8	10		6	8	10.103	8.75436	11	30.6204	10	29	21.2679	23.8842	8	10
1981	NaN	7	NaN	NaN	10	25	9	24	NaN	21	NaN	17		5.02107	7	12.856	19.9218	10	25	9	24	19.9322	21	7.25883	17
1982	9	6	11	17	18	24	13	15	NaN	24	9	18		9	6	11	17	18	24	13	15	21.3191	24	9	18
1983	6	4	4	8	9	15	3	5	15	9	9	9		6	4	4	8	9	15	3	5	15	9	9	9
1984	12	19	18	17	22	32	21	20	30	31	26	32		12	19	18	17	22	32	21	20	30	31	26	32
1985	6	5	NaN	7	9	NaN	8	17	15	21	13	18		6	5	4.81895	7	9	4.96262	8	17	15	21	13	18
1986	6	8	10	NaN	17	25	16	17	20	28	18	21		6	8	10	13.5393	17	25	16	17	20	28	18	21
1987	4	3	3	4	6	9	7	6	6	8	4	12		4	3	3	4	6	9	7	6	6	8	4	12
1988	NaN	8	NaN	6	10	12	10	16	7	14	12	10		4.7114	8	12.8764	6	10	12	10	16	7	14	12	10
1989	6	14	NaN	8	17	NaN	18	14	22	28	12	29		6	14	4.32128	8	17	18.0372	18	14	22	28	12	29
1990	NaN	NaN	8	13	12	13	8	9	14	19	20	19		10.6132	10.3011	8	13	12	13	8	9	14	19	20	19
1991	NaN	3	4	9	10	13	6	5	10	14	14	9		4.59692	3	4	9	10	13	6	5	10	14	14	9
1992	4	5	NaN	6	11	NaN	6	7	11	17	13	10		4	5	3.86027	6	11	6.05457	6	7	11	17	13	10
1993	10	10	NaN	10	10	9	11	12	18	20	16	20		10	10	8.37746	10	10	9	11	12	18	20	16	20
1994	11	10	5	14	12	14	8	17	17	23	9	17		11	10	5	14	12	14	8	17	17	23	9	17
1995	NaN	2	18	8	7	6	6	8	7	13	5	5		6.609	2	18	8	7	6	6	8	7	13	5	5
1996	5	11	7	12	19	17	10	15	20	19	11	18		5	11	7	12	19	17	10	15	20	19	11	18
1997	12	6	15	NaN	23	14	13	17	21	30	19	22		12	6	15	13.1221	23	14	13	17	21	30	19	22
1998	2	3	2	4	7	5	6	7	5	11	2	10		2	3	2	4	7	5	6	7	5	11	2	10
1999	6	12	12	19	24	20	20	9	25	35	19	28		6	12	12	19	24	20	20	9	25	35	19	28
2000	6	9	12	NaN	21	30	12	13	22	34	13	17		6	9	12	19.7226	21	30	12	13	22	34	13	17
2001	5	6	12	8	18	14	8	12	14	23	9	10		5	6	12	8	18	14	8	12	14	23	9	10
2002	7	5	6	8	10	7	3	8	7	13	8	13		7	5	6	8	10	7	3	8	7	13	8	13
2003	4	7	10	NaN	15	14	14	12	12	18	9	16		4	7	10	7.73592	15	14	14	12	12	18	9	16
2004	2	5	8	8	12	11	10	NaN	12	18	11	12		2	5	8	8	12	11	10	10.1494	12	18	11	12
2005	2	7	NaN	7	7	9	5	5	NaN	NaN	6	14		2	7	0.573053	7	7	9	5	5	6.8455	11.2939	6	14
2006	5	8	NaN	24	21	24	10	16	21	25	13	24		5	8	8.21874	24	21	24	10	16	21	25	13	24
2007	5	8	NaN	13	15	16	11	NaN	18	25	9	19		5	8	9.24837	13	15	16	11	16.195	18	25	9	19
2008	10	13	NaN	NaN	19	24	NaN	NaN	NaN	25	15	28		10	13	7.86525	15.2403	19	24	14.559	17.7456	24.2777	25	15	28
2009	8	12	NaN	NaN	NaN	NaN	7	6	13	30	15	23		8	12	0.953848	14.7995	10.7593	3.06738	7	6	13	30	15	23
2010	6	4	NaN	NaN	8	18	9	11	14	13	6	11		6	4	10.1782	8.77196	8	18	9	11	14	13	6	11
2011	5	9	NaN	20	NaN	29	11	NaN	17	32	17	20		5	9	9.95508	20	18.4352	29	11	16.5363	17	32	17	20
2012	4	17	NaN	15	17	22	18	NaN	16	31	16	32		4	17	8.61431	15	17	22	18	8.56193	16	31	16	32
2013	5	NaN	5	9	8	NaN	9	NaN	13	24	9	16		5	6.83781	5	9	8	6.05339	9	13.3157	13	24	9	16
2014	4	8	13	NaN	13	20	9	13	14	23	12	23		4	8	13	22.7581	13	20	9	13	14	23	12	23
2015	6	9	9	6	13	8	8	9	10	15	11	12		6	9	9	6	13	8	8	9	10	15	11	12
2016	2	2	0	NaN	4	4	9	4	4	8	9	11		2	2	0	1.06867	4	4	9	4	4	8	9	11
2017	5	11	7	NaN	9	23	9	12	13	16	14	15		5	11	7	14.9848	9	23	9	12	13	16	14	15
2018	11	15	NaN	NaN	12	17	18	10	15	26	16	NaN		11	15	6.02627	8.63445	12	17	18	10	15	26	16	29.412
2019	2	NaN	NaN	NaN	9	11	NaN	NaN	10	18	9	NaN		2	5.73948	6.42163	7.84777	9	11	8.96308	10.3588	10	18	9	12.6718
	r1mm Index													r1mm Index
ID	S1	S2	S3	S4	S5	S6	S7	S8	S9	S10	S11	S12		S1	S2	S3	S4	S5	S6	S7	S8	S9	S10	S11	S12
1969	23	25	26	28	NaN	NaN	NaN	NaN	22	36	14	NaN		23	25	26	28	25.5959	33.6228	38.7191	18.2218	22	36	14	56.9377
1970	26	29	18	21	15	26	18	NaN	17	45	19	39		26	29	18	21	15	26	18	21.4933	17	45	19	39
1971	35	32	36	NaN	31	45	51	46	30	62	36	51		35	32	36	25.9041	31	45	51	46	30	62	36	51
1972	29	29	33	23	NaN	49	45	34	33	57	26	50		29	29	33	23	23.9126	49	45	34	33	57	26	50
1973	8	13	NaN	12	4	13	23	24	19	17	12	18		8	13	17.8587	12	4	13	23	24	19	17	12	18
1974	NaN	29	NaN	NaN	42	43	48	NaN	51	59	31	59		17.8082	29	57.3102	42.231	42	43	48	41.9734	51	59	31	59
1975	20	22	25	NaN	32	28	32	NaN	26	32	30	34		20	22	25	26.1447	32	28	32	32.2448	26	32	30	34
1976	20	23	NaN	29	18	31	40	37	33	43	28	51		20	23	19.8639	29	18	31	40	37	33	43	28	51
1977	NaN	10	20	19	12	19	NaN	20	18	30	12	32		0.616506	10	20	19	12	19	29.3339	20	18	30	12	32
1978	15	21	29	29	31	29	37	17	16	32	12	NaN		15	21	29	29	31	29	37	17	16	32	12	60.7582
1979	11	19	21	NaN	27	NaN	NaN	22	11	35	21	36		11	19	21	18.6797	27	15.0475	22.5441	22	11	35	21	36
1980	24	28	NaN	NaN	26	NaN	33	59	NaN	NaN	22	29		24	28	16.6798	22.5701	26	34.8252	33	59	49.3399	49.7371	22	29
1981	NaN	21	NaN	NaN	30	30	37	41	NaN	45	NaN	40		18.5259	21	25.5303	28.9741	30	30	37	41	40.1496	45	23.3307	40
1982	24	30	35	33	35	35	38	45	NaN	46	29	42		24	30	35	33	35	35	38	45	40.9599	46	29	42
1983	14	22	17	19	21	21	25	19	31	39	21	25		14	22	17	19	21	21	25	19	31	39	21	25
1984	26	41	47	47	48	46	52	46	58	65	35	52		26	41	47	47	48	46	52	46	58	65	35	52
1985	11	17	NaN	25	27	NaN	33	37	36	41	16	37		11	17	26.7936	25	27	26.7843	33	37	36	41	16	37
1986	16	33	25	NaN	33	36	35	41	46	52	29	33		16	33	25	32.0883	33	36	35	41	46	52	29	33
1987	8	18	13	13	14	11	17	22	23	30	10	24		8	18	13	13	14	11	17	22	23	30	10	24
1988	NaN	24	NaN	21	23	29	30	28	32	36	21	29		15.2929	24	23.5946	21	23	29	30	28	32	36	21	29
1989	17	41	NaN	38	45	NaN	46	45	49	59	33	49		17	41	48.535	38	45	49.0091	46	45	49	59	33	49
1990	NaN	NaN	27	27	21	38	34	38	40	40	39	28		20.5128	26.5895	27	27	21	38	34	38	40	40	39	28
1991	NaN	20	21	25	19	24	24	26	32	37	22	26		15.1697	20	21	25	19	24	24	26	32	37	22	26
1992	12	17	NaN	26	25	NaN	34	39	43	46	19	29		12	17	22.5565	26	25	26.0708	34	39	43	46	19	29
1993	20	33	NaN	30	33	36	40	40	42	43	33	23		20	33	31.5497	30	33	36	40	40	42	43	33	23
1994	26	34	14	37	32	26	43	40	45	54	29	37		26	34	14	37	32	26	43	40	45	54	29	37
1995	NaN	16	37	18	15	16	25	23	24	28	10	11		1.12924	16	37	18	15	16	25	23	24	28	10	11
1996	26	37	23	34	28	35	42	42	44	48	33	39		26	37	23	34	28	35	42	42	44	48	33	39
1997	26	38	37	NaN	46	45	41	49	50	55	36	35		26	38	37	36.6406	46	45	41	49	50	55	36	35
1998	8	12	14	12	16	13	20	17	15	22	17	18		8	12	14	12	16	13	20	17	15	22	17	18
1999	29	45	44	53	49	57	46	37	58	68	54	44		29	45	44	53	49	57	46	37	58	68	54	44
2000	28	39	38	NaN	44	35	36	47	36	54	58	37		28	39	38	36.3926	44	35	36	47	36	54	58	37
2001	15	23	29	23	35	24	35	34	23	41	39	22		15	23	29	23	35	24	35	34	23	41	39	22
2002	18	20	21	16	16	15	18	31	14	35	32	19		18	20	21	16	16	15	18	31	14	35	32	19
2003	16	23	27	NaN	26	22	26	30	23	39	32	23		16	23	27	21.7867	26	22	26	30	23	39	32	23
2004	17	25	24	24	23	23	34	NaN	21	33	33	17		17	25	24	24	23	23	34	26.9274	21	33	33	17
2005	17	24	NaN	22	24	20	28	29	NaN	NaN	37	27		17	24	27.0224	22	24	20	28	29	18.554	37.3267	37	27
2006	21	33	NaN	39	41	41	44	41	34	50	43	49		21	33	43.6047	39	41	41	44	41	34	50	43	49
2007	18	31	NaN	27	24	24	31	NaN	25	37	39	27		18	31	32.3358	27	24	24	31	29.7159	25	37	39	27
2008	31	37	NaN	NaN	34	42	NaN	NaN	NaN	51	62	52		31	37	37.8399	36.4323	34	42	41.7359	46.3184	28.8985	51	62	52
2009	32	34	NaN	NaN	NaN	NaN	33	38	33	49	52	44		32	34	25.02	33.7575	25.7647	39.1182	33	38	33	49	52	44
2010	15	16	NaN	NaN	22	25	26	24	23	33	24	24		15	16	21.6518	20.1596	22	25	26	24	23	33	24	24
2011	23	33	NaN	35	NaN	31	37	NaN	33	58	52	47		23	33	34.1811	35	34.9513	31	37	40.8655	33	58	52	47
2012	28	46	NaN	33	41	27	46	NaN	36	55	41	51		28	46	35.3913	33	41	27	46	53.6026	36	55	41	51
2013	19	NaN	21	22	22	NaN	23	NaN	23	39	30	35		19	23.0087	21	22	22	23.3602	23	28.5777	23	39	30	35
2014	21	21	30	NaN	36	21	41	42	32	51	35	36		21	21	30	28.7087	36	21	41	42	32	51	35	36
2015	18	21	24	20	24	12	23	26	20	35	34	32		18	21	24	20	24	12	23	26	20	35	34	32
2016	6	14	14	NaN	7	13	34	24	10	28	20	18		6	14	14	10.7686	7	13	34	24	10	28	20	18
2017	28	29	34	NaN	29	35	39	37	24	37	47	38		28	29	34	28.913	29	35	39	37	24	37	47	38
2018	22	39	NaN	NaN	22	44	25	36	27	49	39	NaN		22	39	36.9823	26.4522	22	44	25	36	27	49	39	48.4687
2019	12	NaN	NaN	NaN	18	30	NaN	NaN	24	35	42	NaN		12	24.932	31.9004	19.9821	18	30	42.291	36.076	24	35	42	10.7882
	r20mm Index													r20mm Index
ID	S1	S2	S3	S4	S5	S6	S7	S8	S9	S10	S11	S12		S1	S2	S3	S4	S5	S6	S7	S8	S9	S10	S11	S12
1969	3	3	2	9	NaN	NaN	NaN	NaN	6	6	4	NaN		3	3	2	9	3.57738	5.99781	0.503257	2.90804	6	6	4	5.74601
1970	2	5	1	8	5	3	4	NaN	4	7	1	6		2	5	1	8	5	3	4	5.14154	4	7	1	6
1971	0	7	4	NaN	7	10	3	3	16	16	11	12		0	7	4	20.3546	7	10	3	3	16	16	11	12
1972	4	3	3	9	NaN	11	4	6	9	16	8	8		4	3	3	9	9.10788	11	4	6	9	16	8	8
1973	2	3	NaN	5	3	3	2	2	3	4	1	3		2	3	2.48172	5	3	3	2	2	3	4	1	3
1974	NaN	5	NaN	NaN	13	9	7	NaN	9	17	9	12		4.52375	5	6.67334	7.72691	13	9	7	6.06409	9	17	9	12
1975	2	2	1	NaN	6	4	4	NaN	10	15	8	7		2	2	1	3.49047	6	4	4	11.0019	10	15	8	7
1976	1	6	NaN	14	6	11	6	11	15	16	6	11		1	6	-0.193169	14	6	11	6	11	15	16	6	11
1977	NaN	1	3	5	2	3	NaN	4	4	7	3	8		-0.872111	1	3	5	2	3	3.34745	4	4	7	3	8
1978	2	3	3	9	3	6	2	5	10	7	3	NaN		2	3	3	9	3	6	2	5	10	7	3	6.67596
1979	2	6	4	NaN	7	NaN	NaN	6	4	9	10	9		2	6	4	4.37449	7	1.5986	4.15734	6	4	9	10	9
1980	1	3	NaN	NaN	8	NaN	5	8	NaN	NaN	2	4		1	3	2.06807	14.845	8	11.7682	5	8	9.99246	10.7566	2	4
1981	NaN	2	NaN	NaN	5	20	4	5	NaN	12	NaN	10		1.06326	2	-3.11429	28.5197	5	20	4	5	14.7567	12	-1.89498	10
1982	3	2	1	17	10	13	7	7	NaN	14	2	6		3	2	1	17	10	13	7	7	10.0959	14	2	6
1983	4	2	0	8	1	6	0	1	4	6	3	5		4	2	0	8	1	6	0	1	4	6	3	5
1984	1	10	10	17	14	24	10	9	17	20	18	16		1	10	10	17	14	24	10	9	17	20	18	16
1985	1	1	NaN	7	4	NaN	4	5	8	13	10	10		1	1	2.17516	7	4	3.56829	4	5	8	13	10	10
1986	4	2	6	NaN	9	13	5	6	8	16	9	9		4	2	6	9.21691	9	13	5	6	8	16	9	9
1987	2	2	1	4	3	4	2	3	2	7	4	7		2	2	1	4	3	4	2	3	2	7	4	7
1988	NaN	4	NaN	6	8	4	4	4	4	9	3	5		2.50313	4	4.15057	6	8	4	4	4	4	9	3	5
1989	2	2	NaN	8	11	NaN	5	4	8	16	8	15		2	2	7.44199	8	11	6.64534	5	4	8	16	8	15
1990	NaN	NaN	2	13	4	7	2	5	9	9	10	8		1.59687	5.15673	2	13	4	7	2	5	9	9	10	8
1991	NaN	2	1	9	5	5	2	2	4	8	9	9		3.92248	2	1	9	5	5	2	2	4	8	9	9
1992	1	1	NaN	6	2	NaN	0	1	5	9	5	7		1	1	3.11311	6	2	5.18054	0	1	5	9	5	7
1993	3	5	NaN	10	5	5	3	6	7	11	8	11		3	5	0.394323	10	5	5	3	6	7	11	8	11
1994	2	3	1	14	5	8	1	4	9	15	4	8		2	3	1	14	5	8	1	4	9	15	4	8
1995	NaN	1	7	8	4	5	1	1	3	7	5	1		-0.646135	1	7	8	4	5	1	1	3	7	5	1
1996	2	2	1	12	5	7	4	6	13	11	5	12		2	2	1	12	5	7	4	6	13	11	5	12
1997	2	4	5	NaN	11	7	6	12	10	18	13	10		2	4	5	4.41242	11	7	6	12	10	18	13	10
1998	1	1	1	4	2	3	4	5	3	4	2	6		1	1	1	4	2	3	4	5	3	4	2	6
1999	4	3	5	19	14	12	6	4	13	18	10	20		4	3	5	19	14	12	6	4	13	18	10	20
2000	0	5	5	NaN	9	14	5	6	12	21	7	12		0	5	5	17.7882	9	14	5	6	12	21	7	12
2001	2	2	4	8	7	9	2	5	9	16	4	5		2	2	4	8	7	9	2	5	9	16	4	5
2002	2	3	2	8	4	5	0	3	5	7	4	7		2	3	2	8	4	5	0	3	5	7	4	7
2003	0	2	2	NaN	8	10	7	5	8	13	4	9		0	2	2	13.6159	8	10	7	5	8	13	4	9
2004	0	4	5	8	8	6	3	NaN	10	10	7	10		0	4	5	8	8	6	3	6.74464	10	10	7	10
2005	0	4	NaN	7	2	5	3	3	NaN	NaN	5	8		0	4	2.00905	7	2	5	3	3	4.47892	6.13545	5	8
2006	1	5	NaN	24	8	8	5	4	6	13	7	16		1	5	-1.79861	24	8	8	5	4	6	13	7	16
2007	3	5	NaN	13	9	11	7	NaN	10	15	7	11		3	5	2.30642	13	9	11	7	6.30778	10	15	7	11
2008	4	5	NaN	NaN	14	14	NaN	NaN	NaN	17	5	18		4	5	4.01952	23.2855	14	14	4.72113	1.85465	9.21944	17	5	18
2009	4	7	NaN	NaN	NaN	NaN	1	1	4	18	5	11		4	7	8.09667	12.5006	12.195	9.83383	1	1	4	18	5	11
2010	2	2	NaN	NaN	4	9	3	3	6	5	5	7		2	2	0.188383	12.4669	4	9	3	3	6	5	5	7
2011	1	6	NaN	20	NaN	18	3	NaN	12	25	11	8		1	6	3.35626	20	10.8037	18	3	9.98757	12	25	11	8
2012	2	9	NaN	15	13	12	7	NaN	11	21	8	19		2	9	7.57395	15	13	12	7	5.26186	11	21	8	19
2013	2	NaN	4	9	6	NaN	2	NaN	7	10	3	8		2	4.6079	4	9	6	6.70228	2	4.06124	7	10	3	8
2014	0	4	5	NaN	7	11	5	5	7	15	6	15		0	4	5	13.2246	7	11	5	5	7	15	6	15
2015	2	2	5	6	7	3	0	3	7	7	6	6		2	2	5	6	7	3	0	3	7	7	6	6
2016	2	0	0	NaN	2	0	5	2	3	4	6	6		2	0	0	3.05079	2	0	5	2	3	4	6	6
2017	1	6	3	NaN	7	8	5	6	6	9	4	4		1	6	3	10.3303	7	8	5	6	6	9	4	4
2018	3	9	NaN	NaN	7	8	5	4	9	16	12	NaN		3	9	2.79245	12.3791	7	8	5	4	9	16	12	12.6258
2019	0	NaN	NaN	NaN	4	8	NaN	NaN	5	6	4	NaN		0	2.21679	2.61911	11.7658	4	8	2.40964	2.64348	5	6	4	5.36466
	r3mm Index													r3mm Index
ID	S1	S2	S3	S4	S5	S6	S7	S8	S9	S10	S11	S12		S1	S2	S3	S4	S5	S6	S7	S8	S9	S10	S11	S12
1969	23	16	15	21	NaN	NaN	NaN	NaN	18	28	14	NaN		23	16	15	21	8.59554	21.2399	10.3626	29.3665	18	28	14	40.7731
1970	12	21	13	17	15	20	14	NaN	14	26	12	29		12	21	13	17	15	20	14	20.4161	14	26	12	29
1971	22	28	23	NaN	30	31	30	32	30	51	31	43		22	28	23	31.1544	30	31	30	32	30	51	31	43
1972	17	23	19	18	NaN	42	31	27	29	43	24	34		17	23	19	18	37.5344	42	31	27	29	43	24	34
1973	8	10	NaN	8	4	13	13	24	16	14	11	14		8	10	21.9612	8	4	13	13	24	16	14	11	14
1974	NaN	15	NaN	NaN	42	38	38	NaN	44	55	28	46		9.69675	15	29.6674	28.9291	42	38	38	22.2635	44	55	28	46
1975	13	17	16	NaN	32	19	26	NaN	25	31	26	28		13	17	16	17.2971	32	19	26	31.0358	25	31	26	28
1976	13	13	NaN	24	18	28	35	32	33	42	25	39		13	13	7.89957	24	18	28	35	32	33	42	25	39
1977	NaN	6	13	14	12	13	NaN	16	15	24	10	23		3.15746	6	13	14	12	13	22.9471	16	15	24	10	23
1978	12	13	19	24	21	25	27	15	16	25	11	NaN		12	13	19	24	21	25	27	15	16	25	11	23.834
1979	8	13	15	NaN	20	NaN	NaN	20	11	23	20	33		8	13	15	17.1209	20	21.8134	19.9062	20	11	23	20	33
1980	20	18	NaN	NaN	24	NaN	19	54	NaN	NaN	13	20		20	18	62.2417	1.01016	24	27.6775	19	54	65.0366	30.2242	13	20
1981	NaN	15	NaN	NaN	26	29	26	41	NaN	37	NaN	29		17.7954	15	35.3429	15.0293	26	29	26	41	49.6421	37	18.3078	29
1982	21	21	25	26	29	35	27	32	NaN	40	23	35		21	21	25	26	29	35	27	32	36.4732	40	23	35
1983	14	11	12	16	14	21	12	9	25	30	18	19		14	11	12	16	14	21	12	9	25	30	18	19
1984	24	33	34	34	42	41	37	33	49	55	32	47		24	33	34	34	42	41	37	33	49	55	32	47
1985	10	11	NaN	16	23	NaN	23	31	30	34	15	30		10	11	20.6535	16	23	19.1383	23	31	30	34	15	30
1986	16	18	18	NaN	28	29	25	27	39	44	22	30		16	18	18	21.5134	28	29	25	27	39	44	22	30
1987	7	11	10	9	12	10	12	16	17	19	8	20		7	11	10	9	12	10	12	16	17	19	8	20
1988	NaN	15	NaN	13	20	24	20	24	25	25	19	23		14.4958	15	17.577	13	20	24	20	24	25	25	19	23
1989	15	24	NaN	24	37	NaN	39	37	41	47	23	47		15	24	30.5104	24	37	37.3219	39	37	41	47	23	47
1990	NaN	NaN	17	23	20	26	24	26	30	36	26	26		17.7131	17.7411	17	23	20	26	24	26	30	36	26	26
1991	NaN	13	11	17	19	19	13	17	24	26	17	23		14.879	13	11	17	19	19	13	17	24	26	17	23
1992	11	11	NaN	13	20	NaN	24	24	32	31	16	25		11	11	21.5734	13	20	23.6713	24	24	32	31	16	25
1993	19	20	NaN	23	29	31	24	27	36	35	31	23		19	20	22.2014	23	29	31	24	27	36	35	31	23
1994	23	22	11	30	21	26	27	28	31	40	20	33		23	22	11	30	21	26	27	28	31	40	20	33
1995	NaN	8	25	10	14	11	14	15	17	22	10	9		4.65804	8	25	10	14	11	14	15	17	22	10	9
1996	24	18	17	19	26	31	30	33	34	38	23	34		24	18	17	19	26	31	30	33	34	38	23	34
1997	19	24	29	NaN	38	36	34	35	45	44	28	28		19	24	29	25.442	38	36	34	35	45	44	28	28
1998	8	6	8	7	10	13	11	10	10	19	11	16		8	6	8	7	10	13	11	10	10	19	11	16
1999	24	28	29	32	40	51	40	25	49	56	39	41		24	28	29	32	40	51	40	25	49	56	39	41
2000	20	21	27	NaN	32	35	25	32	32	41	47	34		20	21	27	27.5558	32	35	25	32	32	41	47	34
2001	11	13	22	20	33	24	20	20	21	33	23	20		11	13	22	20	33	24	20	20	21	33	23	20
2002	14	13	11	12	16	12	11	19	10	25	20	16		14	13	11	12	16	12	11	19	10	25	20	16
2003	11	18	17	NaN	23	21	22	21	19	33	17	23		11	18	17	19.0167	23	21	22	21	19	33	17	23
2004	10	16	17	16	18	23	25	NaN	19	28	19	15		10	16	17	16	18	23	25	16.5144	19	28	19	15
2005	12	15	NaN	18	14	17	14	18	NaN	NaN	25	24		12	15	12.1496	18	14	17	14	18	10.9004	26.9281	25	24
2006	15	22	NaN	31	36	33	32	38	30	36	26	41		15	22	36.1382	31	36	33	32	38	30	36	26	41
2007	14	19	NaN	23	18	21	21	NaN	23	32	27	27		14	19	18.5981	23	18	21	21	25.1838	23	32	27	27
2008	27	25	NaN	NaN	28	38	NaN	NaN	NaN	40	48	46		27	25	23.7859	36.3227	28	38	21.2699	29.4696	28.7382	40	48	46
2009	19	20	NaN	NaN	NaN	NaN	21	21	30	44	41	34		19	20	16.7634	20.8482	18.6308	34.9218	21	21	30	44	41	34
2010	11	9	NaN	NaN	17	22	18	20	17	26	15	22		11	9	12.1018	14.5416	17	22	18	20	17	26	15	22
2011	14	23	NaN	24	NaN	31	27	NaN	26	40	35	41		14	23	23.2889	24	28.7243	31	27	25.8303	26	40	35	41
2012	15	33	NaN	26	30	27	37	NaN	26	41	26	45		15	33	28.2783	26	30	27	37	40.1594	26	41	26	45
2013	10	NaN	14	20	14	NaN	19	NaN	19	33	22	30		10	14.3463	14	20	14	15.1305	19	22.0765	19	33	22	30
2014	14	19	23	NaN	24	21	28	28	24	41	22	35		14	19	23	28.4321	24	21	28	28	24	41	22	35
2015	12	14	20	15	21	12	17	19	17	26	18	22		12	14	20	15	21	12	17	19	17	26	18	22
2016	3	5	6	NaN	6	10	23	10	7	22	13	13		3	5	6	12.9065	6	10	23	10	7	22	13	13
2017	19	21	26	NaN	22	35	22	23	20	28	34	26		19	21	26	25.1836	22	35	22	23	20	28	34	26
2018	19	26	NaN	NaN	19	34	25	26	25	40	28	NaN		19	26	16.8984	24.8113	19	34	25	26	25	40	28	38.0992
2019	6	NaN	NaN	NaN	16	23	NaN	NaN	20	29	30	NaN		6	7.03156	17.5331	18.2892	16	23	15.1724	0.380396	20	29	30	11.9718
	rx1day Index													rx1day Index
ID	S1	S2	S3	S4	S5	S6	S7	S8	S9	S10	S11	S12		S1	S2	S3	S4	S5	S6	S7	S8	S9	S10	S11	S12
1969	29	31	45	63.9	NaN	NaN	NaN	NaN	30	62	69	NaN		29	31	45	63.9	32.7806	17.0059	52.9098	54.1538	30	62	69	71.7386
1970	30	28	23	45.7	40	51	37	NaN	51	44	52	26		30	28	23	45.7	40	51	37	27.7566	51	44	52	26
1971	16	45	55	NaN	39	85	29	62	113	90	59	74		16	45	55	63.4778	39	85	29	62	113	90	59	74
1972	38	32	30	45.1	NaN	78	54	61	54	81	60	40		38	32	30	45.1	67.4604	78	54	61	54	81	60	40
1973	42	32	NaN	34.2	33	46	36	20	58	46	27	46		42	32	13.9605	34.2	33	46	36	20	58	46	27	46
1974	NaN	37	NaN	NaN	120	46	45	NaN	51	46	52	67		86.3006	37	171.062	217.365	120	46	45	14.0271	51	46	52	67
1975	27	32	23	NaN	47	40	30	NaN	52	99	43	46		27	32	23	23.8111	47	40	30	50.9775	52	99	43	46
1976	43	35	NaN	135	69	81	41	60	56	71	65	75		43	35	128.848	135	69	81	41	60	56	71	65	75
1977	NaN	33	25	22.1	24	28	NaN	57	45	90	33	75		42.3427	33	25	22.1	24	28	35.7237	57	45	90	33	75
1978	39	45	37	35	23	35	35	48	73	99	46	NaN		39	45	37	35	23	35	35	48	73	99	46	96.8711
1979	30	38	58	NaN	71	NaN	NaN	71	50	110	35	107		30	38	58	52.0847	71	61.4973	49.5972	71	50	110	35	107
1980	29	47	NaN	NaN	62	NaN	34	30	NaN	NaN	42	40		29	47	42.5076	45.8631	62	83.9168	34	30	71.2835	48.9928	42	40
1981	NaN	40	NaN	NaN	65	90	30	20	NaN	116	NaN	58		43.7314	40	19.5871	30.5718	65	90	30	20	152.226	116	95.8316	58
1982	31	28	79	60.8	67	120	40	50	NaN	57	48.4	60		31	28	79	60.8	67	120	40	50	80.5169	57	48.4	60
1983	30	26	16	37.6	20	32	12	34	47	40	36.4	60		30	26	16	37.6	20	32	12	34	47	40	36.4	60
1984	45	47	69	60	74	70	37	63	71	59	65	57		45	47	69	60	74	70	37	63	71	59	65	57
1985	20	26	NaN	53.6	50	NaN	51	54	70	96	68	46		20	26	33.8563	53.6	50	58.9633	51	54	70	96	68	46
1986	23	34	46	NaN	53	70	46	50	74	63	86	45		23	34	46	53.8967	53	70	46	50	74	63	86	45
1987	55	50	40	28	95	78	25	71	59	56	31	46		55	50	40	28	95	78	25	71	59	56	31	46
1988	NaN	42	NaN	39.1	62	71	42	36	59	71	40	52		36.0762	42	39.2276	39.1	62	71	42	36	59	71	40	52
1989	28	32	NaN	48	74	NaN	46	30	55	39	31	46		28	32	32.5017	48	74	81.4453	46	30	55	39	31	46
1990	NaN	NaN	51	57.5	54	92	58	35	83	48	105	65		40.8616	39.3129	51	57.5	54	92	58	35	83	48	105	65
1991	NaN	27	37	53.3	40	80	25	39	110	72	52	40		26.6522	27	37	53.3	40	80	25	39	110	72	52	40
1992	20	41	NaN	43	65	NaN	13	21	67	48	48	38		20	41	58.203	43	65	67.2604	13	21	67	48	48	38
1993	43	26	NaN	67.5	33	48	33	36	57	55	42	89		43	26	63.2957	67.5	33	48	33	36	57	55	42	89
1994	46	53	44	71.5	36	50	35	46	54	82	40	56		46	53	44	71.5	36	50	35	46	54	82	40	56
1995	NaN	25	53	36	68	56	21	29	71	44	68	51		16.6635	25	53	36	68	56	21	29	71	44	68	51
1996	26	30	32	61.5	46	55	58	69	73	68	56	94		26	30	32	61.5	46	55	58	69	73	68	56	94
1997	35	44	37	NaN	52	64	28	43	73	94	60	66		35	44	37	33.2854	52	64	28	43	73	94	60	66
1998	30	22	46	49.9	47	45	46	77	35	84	25	49		30	22	46	49.9	47	45	46	77	35	84	25	49
1999	39	61	52	60.2	70	127	51	70	100	91	72	60		39	61	52	60.2	70	127	51	70	100	91	72	60
2000	15	57	75	NaN	65	49	43	74	62	72	67	66		15	57	75	79.8942	65	49	43	74	62	72	67	66
2001	25	38	38	65.3	79	82	35	95	85	60	47	40		25	38	38	65.3	79	82	35	95	85	60	47	40
2002	22	56	86	54.8	85	50	14	50	65	74	40	59		22	56	86	54.8	85	50	14	50	65	74	40	59
2003	19	34	36	NaN	58	102	42	45	67	65	43	69		19	34	36	38.7569	58	102	42	45	67	65	43	69
2004	10	39	45	42.2	49	48	36	NaN	52	85	65	57		10	39	45	42.2	49	48	36	45.2059	52	85	65	57
2005	18	40	NaN	45	46	51	70	70	NaN	NaN	78	68		18	40	14.5447	45	46	51	70	70	63.7073	98.1099	78	68
2006	29	40	NaN	40.2	65	60	45	38	58	62	60	110		29	40	62.611	40.2	65	60	45	38	58	62	60	110
2007	50	38	NaN	42.9	97	100	52	NaN	70	67	64	57		50	38	39.3826	42.9	97	100	52	62.7372	70	67	64	57
2008	35	54	NaN	NaN	60	69	NaN	NaN	NaN	73	41	45		35	54	43.7951	51.5503	60	69	32.7541	57.7645	66.6216	73	41	45
2009	30	37	NaN	NaN	NaN	NaN	25	48	34	58	73	63		30	37	57.0337	45.0083	49.4843	4.27863	25	48	34	58	73	63
2010	57	44	NaN	NaN	69	59	49	42	59	61	48	74		57	44	37.6143	36.4573	69	59	49	42	59	61	48	74
2011	38	59	NaN	84.7	NaN	65	49	NaN	70	77	112	45		38	59	79.2026	84.7	42.7857	65	49	70.4906	70	77	112	45
2012	21	56	NaN	64.3	68	85	51	NaN	75	115	54	70		21	56	54.2206	64.3	68	85	51	86.6206	75	115	54	70
2013	40	NaN	59	47.1	30	NaN	33	NaN	63	41	33	48		40	23.8074	59	47.1	30	76.4184	33	10.2746	63	41	33	48
2014	15	47	68	NaN	101	63	38	56	75	84	37	121		15	47	68	47.9043	101	63	38	56	75	84	37	121
2015	31	72	58	34.9	58	70	17	22	81	50	88	44		31	72	58	34.9	58	70	17	22	81	50	88	44
2016	38	15	8	NaN	29	14	68	24	39	44	94	50		38	15	8	46.3835	29	14	68	24	39	44	94	50
2017	23	63	36	NaN	76	60	50	55	59	53	38	44		23	63	36	56.8405	76	60	50	55	59	53	38	44
2018	31	50	NaN	NaN	63	100	40	25	91	71	89	NaN		31	50	56.1963	41.0182	63	100	40	25	91	71	89	52.8997
2019	19	NaN	NaN	NaN	57	90	NaN	NaN	72	70	33	NaN		19	32.0314	56.8938	53.1317	57	90	28.3378	41.4185	72	70	33	45.9684
	rx5day Index													rx5day Index
ID	S1	S2	S3	S4	S5	S6	S7	S8	S9	S10	S11	S12		S1	S2	S3	S4	S5	S6	S7	S8	S9	S10	S11	S12
1969	53	42	65	78.3	NaN	NaN	NaN	NaN	71	104	99	NaN		53	42	65	78.3	78.1121	108.289	90.152	72.5653	71	104	99	73.8261
1970	41	60	44	93	83	90	63	NaN	100	107	81	61		41	60	44	93	83	90	63	78.508	100	107	81	61
1971	43	100	107	NaN	79	183	74	101	179	188	117	148		43	100	107	187.177	79	183	74	101	179	188	117	148
1972	71	68	67	82.8	NaN	126	84	93	113	171	135	100		71	68	67	82.8	115.771	126	84	93	113	171	135	100
1973	75	66	NaN	55.1	58	63	66	56	112	70	42	61		75	66	66.5161	55.1	58	63	66	56	112	70	42	61
1974	NaN	78	NaN	NaN	215	159	81	NaN	107	150	82	168		39.7776	78	122.268	172.328	215	159	81	118.47	107	150	82	168
1975	36	54	35	NaN	96	110	53	NaN	120	216	115	125		36	54	35	56.8177	96	110	53	82.2694	120	216	115	125
1976	52	72	NaN	168.2	132	116	84	105	153	145	92	123		52	72	82.6184	168.2	132	116	84	105	153	145	92	123
1977	NaN	39	33	28	43	46	NaN	107	49	133	65	93		32.4122	39	33	28	43	46	102.386	107	49	133	65	93
1978	42	50	44	48	35	62	55	48	119	198	71	NaN		42	50	44	48	35	62	55	48	119	198	71	145.316
1979	35	63	106	NaN	162	NaN	NaN	100	97	302	85	224		35	63	106	23.1542	162	107.133	148.14	100	97	302	85	224
1980	40	59	NaN	NaN	100	NaN	41	90	NaN	NaN	57	72		40	59	77.2239	116.957	100	119.812	41	90	86.2726	101.218	57	72
1981	NaN	71	NaN	NaN	86	190	61	60	NaN	177	NaN	88		35.4229	71	108.533	102.736	86	190	61	60	89.6421	177	189.594	88
1982	32	36	80	89.5	93	123	92	112	NaN	125	61.2	72		32	36	80	89.5	93	123	92	112	89.2207	125	61.2	72
1983	62	41	42	78.4	54	70	27	49	90	90	65.8	103		62	41	42	78.4	54	70	27	49	90	90	65.8	103
1984	81	75	141	102.2	199	186	77	116	164	134	126	128		81	75	141	102.2	199	186	77	116	164	134	126	128
1985	33	33	NaN	71.9	103	NaN	62	81	127	190	141	90		33	33	54.0018	71.9	103	159.963	62	81	127	190	141	90
1986	53	50	59	NaN	98	115	97	91	179	158	139	110		53	50	59	94.6825	98	115	97	91	179	158	139	110
1987	55	59	40	35.5	99	82	47	82	66	87	57	96		55	59	40	35.5	99	82	47	82	66	87	57	96
1988	NaN	84	NaN	56.7	102	98	98	76	86	116	78	77		78.6242	84	72.6968	56.7	102	98	98	76	86	116	78	77
1989	38	56	NaN	84.2	129	NaN	74	73	96	104	88	140		38	56	99.5563	84.2	129	78.226	74	73	96	104	88	140
1990	NaN	NaN	67	121.9	79	111	77	60	94	98	178	102		51.2786	65.3867	67	121.9	79	111	77	60	94	98	178	102
1991	NaN	41	45	92	70	98	48	62	151	108	103	100		47.7309	41	45	92	70	98	48	62	151	108	103	100
1992	36	64	NaN	116.1	106	NaN	36	43	147	104	60	90		36	64	126.185	116.1	106	137.438	36	43	147	104	60	90
1993	62	52	NaN	77.6	78	55	63	75	77	116	85	109		62	52	25.7322	77.6	78	55	63	75	77	116	85	109
1994	57	75	44	106.8	62	79	64	87	85	194	46	89		57	75	44	106.8	62	79	64	87	85	194	46	89
1995	NaN	38	75	47.8	110	128	57	63	73	110	103	61		51.9876	38	75	47.8	110	128	57	63	73	110	103	61
1996	37	50	32	85.4	111	122	86	113	130	128	84	185		37	50	32	85.4	111	122	86	113	130	128	84	185
1997	47	73	81	NaN	109	107	68	99	115	170	163	112		47	73	81	75.6129	109	107	68	99	115	170	163	112
1998	30	24	49	57.1	49	75	86	99	71	123	53	97		30	24	49	57.1	49	75	86	99	71	123	53	97
1999	71	114	71	108	169	180	93	135	206	240	156	122		71	114	71	108	169	180	93	135	206	240	156	122
2000	34	73	81	NaN	128	132	80	100	189	196	118	111		34	73	81	105.418	128	132	80	100	189	196	118	111
2001	40	44	58	95.1	112	139	51	103	105	136	80	59		40	44	58	95.1	112	139	51	103	105	136	80	59
2002	35	70	97	94.6	97	77	27	65	110	94	60	126		35	70	97	94.6	97	77	27	65	110	94	60	126
2003	49	73	90	NaN	109	169	81	106	126	232	94	107		49	73	90	109.929	109	169	81	106	126	232	94	107
2004	18	85	96	86.2	82	79	77	NaN	135	172	97	142		18	85	96	86.2	82	79	77	70.1435	135	172	97	142
2005	23	98	NaN	61.8	49	60	86	79	NaN	NaN	94	119		23	98	85.3554	61.8	49	60	86	79	67.9684	208.473	94	119
2006	29	67	NaN	79	82	126	68	60	105	153	122	192		29	67	143.301	79	82	126	68	60	105	153	122	192
2007	62	77	NaN	82.4	116	183	60	NaN	192	123	88	101		62	77	173.263	82.4	116	183	60	46.1196	192	123	88	101
2008	57	85	NaN	NaN	243	193	NaN	NaN	NaN	192	127	110		57	85	109.27	115.218	243	193	125.155	162.537	190.186	192	127	110
2009	40	82	NaN	NaN	NaN	NaN	52	51	52	146	119	113		40	82	62.1976	96.4552	52.5401	74.2711	52	51	52	146	119	113
2010	86	61	NaN	NaN	74	85	70	64	82	64	55	104		86	61	63.3732	43.0625	74	85	70	64	82	64	55	104
2011	70	101	NaN	120.9	NaN	180	61	NaN	112	156	197	74		70	101	64.2997	120.9	131.763	180	61	82.6025	112	156	197	74
2012	33	109	NaN	93.9	163	126	100	NaN	140	250	130	147		33	109	130.464	93.9	163	126	100	102.229	140	250	130	147
2013	81	NaN	71	83.8	89	NaN	70	NaN	74	99	77	96		81	91.1598	71	83.8	89	90.2242	70	71.5441	74	99	77	96
2014	29	72	121	NaN	162	127	67	90	111	146	73	180		29	72	121	151.563	162	127	67	90	111	146	73	180
2015	78	75	84	61	160	80	52	57	119	118	114	102		78	75	84	61	160	80	52	57	119	118	114	102
2016	38	20	13	NaN	49	35	125	62	59	86	128	81		38	20	13	59.981	49	35	125	62	59	86	128	81
2017	51	93	54	NaN	150	137	81	90	68	145	96	70		51	93	54	114.26	150	137	81	90	68	145	96	70
2018	65	92	NaN	NaN	174	175	105	77	242	149	201	NaN		65	92	150.386	152.951	174	175	105	77	242	149	201	106.086
2019	22	NaN	NaN	NaN	70	150	NaN	NaN	95	93	81	NaN		22	9.86158	116.079	65.7272	70	150	82.2631	73.6273	95	93	81	50.6885
	sdii Index													sdii Index
ID	S1	S2	S3	S4	S5	S6	S7	S8	S9	S10	S11	S12		S1	S2	S3	S4	S5	S6	S7	S8	S9	S10	S11	S12
1969	14.1739	7.24	6.80769	10.4714	NaN	NaN	NaN	NaN	11.5	10.5556	19.7143	NaN		14.1739	7.24	6.80769	10.4714	17.635	15.112	6.42941	8.67086	11.5	10.5556	19.7143	11.7641
1970	4.96154	7.93103	6.55556	11.2476	14.0667	9.30769	10.3889	NaN	13.7647	8.46667	7.48421	8.94872		4.96154	7.93103	6.55556	11.2476	14.0667	9.30769	10.3889	7.60748	13.7647	8.46667	7.48421	8.94872
1971	5.12857	11.5938	8.55556	NaN	13.4839	13.3333	6.7451	8.13043	24.4333	15.5645	14.6389	12.9216		5.12857	11.5938	8.55556	14.3221	13.4839	13.3333	6.7451	8.13043	24.4333	15.5645	14.6389	12.9216
1972	8.10345	9.41379	6.69697	11.5565	NaN	12.8776	8.48889	12.6765	13.1212	14.7719	14.9615	9.58		8.10345	9.41379	6.69697	11.5565	18.4462	12.8776	8.48889	12.6765	13.1212	14.7719	14.9615	9.58
1973	13.25	10.3846	NaN	11.5333	23.75	12.6154	7.13043	9.08333	13.1053	11.6471	8.33333	10.5		13.25	10.3846	4.70874	11.5333	23.75	12.6154	7.13043	9.08333	13.1053	11.6471	8.33333	10.5
1974	NaN	9.24138	NaN	NaN	17.7381	12.8372	9.70833	NaN	11.5686	15.6441	17.3871	12.7458		8.36902	9.24138	10.2248	9.79248	17.7381	12.8372	9.70833	11.4129	11.5686	15.6441	17.3871	12.7458
1975	6.35	9.18182	5.68	NaN	12.7188	9.25	8.40625	NaN	19.0385	24.9062	14.6333	13.6471		6.35	9.18182	5.68	12.3529	12.7188	9.25	8.40625	23.2281	19.0385	24.9062	14.6333	13.6471
1976	6.85	9.6087	NaN	20.9966	20.6667	18.1613	9.425	15.2973	20.0606	19.5814	13.1786	11.6667		6.85	9.6087	5.04606	20.9966	20.6667	18.1613	9.425	15.2973	20.0606	19.5814	13.1786	11.6667
1977	NaN	6.4	8.25	7.01579	13.9167	8.84211	NaN	12.9	10.1667	14.6667	11.75	13.4062		6.09143	6.4	8.25	7.01579	13.9167	8.84211	8.94552	12.9	10.1667	14.6667	11.75	13.4062
1978	9.4	8	6.58621	9.93793	7.67742	11.1379	7.13514	14.7647	27.625	15.9375	13.3333	NaN		9.4	8	6.58621	9.93793	7.67742	11.1379	7.13514	14.7647	27.625	15.9375	13.3333	47.3495
1979	10.5455	12.4211	13.2857	NaN	14.5556	NaN	NaN	16.3636	21.4545	18.7143	15.0476	17.5		10.5455	12.4211	13.2857	16.1203	14.5556	37.2088	26.3383	16.3636	21.4545	18.7143	15.0476	17.5
1980	7.41667	8.5	NaN	NaN	15.8077	NaN	8.60606	9.84746	NaN	NaN	8.22727	9.31034		7.41667	8.5	7.11261	12.0814	15.8077	14.8682	8.60606	9.84746	17.4458	12.5353	8.22727	9.31034
1981	NaN	9.19048	NaN	NaN	10.7333	31.8333	7.48649	10	NaN	16.6222	NaN	12.475		6.53478	9.19048	12.5672	18.9637	10.7333	31.8333	7.48649	10	14.7555	16.6222	8.09971	12.475
1982	9.58333	6.5	8.68571	14.4606	13.9429	17.8	9.28947	9.82222	NaN	14.9565	8.60345	10.2381		9.58333	6.5	8.68571	14.4606	13.9429	17.8	9.28947	9.82222	17.3898	14.9565	8.60345	10.2381
1983	12.3571	5.40909	5.47059	12.0421	7.61905	13.1905	3.56	6.36842	10.6452	9.15385	11.6952	11.84		12.3571	5.40909	5.47059	12.0421	7.61905	13.1905	3.56	6.36842	10.6452	9.15385	11.6952	11.84
1984	9.73077	11.8537	11.6383	11.0532	17.125	21.0652	10.6154	12.0507	15.3276	15.7692	22.6	16		9.73077	11.8537	11.6383	11.0532	17.125	21.0652	10.6154	12.0507	15.3276	15.7692	22.6	16
1985	10.2727	6.82353	NaN	9.156	10.7037	NaN	8.24242	10.3514	13.75	19.1951	31.9375	12.2162		10.2727	6.82353	18.285	9.156	10.7037	29.2158	8.24242	10.3514	13.75	19.1951	31.9375	12.2162
1986	10.25	6.42424	11.56	NaN	15.4242	16.2222	10.5143	10	13.4783	16.5192	17.3448	14.2424		10.25	6.42424	11.56	8.24169	15.4242	16.2222	10.5143	10	13.4783	16.5192	17.3448	14.2424
1987	14.5	7.61111	9.30769	9.16923	19.5	24.2727	8.17647	10.4091	10.1739	11.4667	12.6	12.625		14.5	7.61111	9.30769	9.16923	19.5	24.2727	8.17647	10.4091	10.1739	11.4667	12.6	12.625
1988	NaN	9.29167	NaN	10.8048	13.2609	10.4828	9.2	11.3929	9.75	13.0278	11.7619	11.6897		5.34141	9.29167	9.19432	10.8048	13.2609	10.4828	9.2	11.3929	9.75	13.0278	11.7619	11.6897
1989	8.64706	7.09756	NaN	9.53421	13.3556	NaN	10.3478	8.53333	12.2857	13.0339	9.57576	15.4082		8.64706	7.09756	7.49036	9.53421	13.3556	10.2767	10.3478	8.53333	12.2857	13.0339	9.57576	15.4082
1990	NaN	NaN	7.81481	16.6704	14.9048	11.7632	7.76471	8.47368	12.775	13.95	14.7436	17.5714		11.5417	10.1988	7.81481	16.6704	14.9048	11.7632	7.76471	8.47368	12.775	13.95	14.7436	17.5714
1991	NaN	6.4	5.80952	13.28	14.3684	14.5833	6.79167	6.92308	12.4062	12.7568	18.7273	12.8077		15.6379	6.4	5.80952	13.28	14.3684	14.5833	6.79167	6.92308	12.4062	12.7568	18.7273	12.8077
1992	8	8.23529	NaN	8.5	11.2	NaN	5.26471	5.58974	9.04651	10.7826	13.7368	10.7931		8	8.23529	9.6947	8.5	11.2	10.1758	5.26471	5.58974	9.04651	10.7826	13.7368	10.7931
1993	11.25	7.78788	NaN	14.2133	10.1515	9.75	6.875	8.925	11.5	14.0698	12.8182	24.0435		11.25	7.78788	6.09041	14.2133	10.1515	9.75	6.875	8.925	11.5	14.0698	12.8182	24.0435
1994	9.80769	8.23529	9.14286	12.8	9.34375	15.0385	5.83721	9.25	10.6444	15.1667	8.7931	13.9459		9.80769	8.23529	9.14286	12.8	9.34375	15.0385	5.83721	9.25	10.6444	15.1667	8.7931	13.9459
1995	NaN	4.5	11.0541	9.88333	18.9333	15.625	6.04	7.52174	10.4167	12.2143	26.5	11.5455		11.2606	4.5	11.0541	9.88333	18.9333	15.625	6.04	7.52174	10.4167	12.2143	26.5	11.5455
1996	7.11538	6.2973	8.08696	10.5147	14.25	12.6857	8.19048	10.1905	13.0682	13.0417	9.66667	16.4615		7.11538	6.2973	8.08696	10.5147	14.25	12.6857	8.19048	10.1905	13.0682	13.0417	9.66667	16.4615
1997	9.65385	7.23684	9.78378	NaN	13.4565	10.0444	8.7561	11.2245	12.14	16	18.0278	17.0571		9.65385	7.23684	9.78378	9.03083	13.4565	10.0444	8.7561	11.2245	12.14	16	18.0278	17.0571
1998	9	6.08333	6.78571	11.375	10.5625	12.9231	10.2	14.7059	9.86667	15.5455	5.88235	16.5		9	6.08333	6.78571	11.375	10.5625	12.9231	10.2	14.7059	9.86667	15.5455	5.88235	16.5
1999	8.13793	8.22222	8.31818	10.3906	15.898	14.7895	10.3913	8.45946	15.0862	16.1176	11.6852	18.5455		8.13793	8.22222	8.31818	10.3906	15.898	14.7895	10.3913	8.45946	15.0862	16.1176	11.6852	18.5455
2000	5.78571	8.30769	9.44737	NaN	13.3182	18.5429	9	9.82979	18	18.8333	9.12069	15.7027		5.78571	8.30769	9.44737	15.0867	13.3182	18.5429	9	9.82979	18	18.8333	9.12069	15.7027
2001	8.73333	7.52174	9.82759	11.9696	13.7714	20.5	6.62857	10.6471	21.3478	18.8537	7.58974	11.9545		8.73333	7.52174	9.82759	11.9696	13.7714	20.5	6.62857	10.6471	21.3478	18.8537	7.58974	11.9545
2002	8.22222	9.05	9.09524	14.9688	16.625	14.3333	4.38889	9.25806	18.5714	12.4286	8	19.1579		8.22222	9.05	9.09524	14.9688	16.625	14.3333	4.38889	9.25806	18.5714	12.4286	8	19.1579
2003	6.4375	7.86957	8.11111	NaN	16.3462	26.0455	12.6923	10.4	18.3043	19.0256	8.03125	20.6957		6.4375	7.86957	8.11111	21.0679	16.3462	26.0455	12.6923	10.4	18.3043	19.0256	8.03125	20.6957
2004	4.35294	8.32	10.6667	12.5167	15.3478	14.3043	8.05882	NaN	23	18.5455	12.4242	21		4.35294	8.32	10.6667	12.5167	15.3478	14.3043	8.05882	9.83171	23	18.5455	12.4242	21
2005	5.23529	8.45833	NaN	9.25	8.54167	14.05	7.32143	8.86207	NaN	NaN	8.67568	17.0741		5.23529	8.45833	11.2019	9.25	8.54167	14.05	7.32143	8.86207	12.2345	14.5879	8.67568	17.0741
2006	7.14286	8.33333	NaN	13.1154	13.2927	13.439	8.38636	9.09756	14.1471	14.72	9.7907	15.9184		7.14286	8.33333	8.81359	13.1154	13.2927	13.439	8.38636	9.09756	14.1471	14.72	9.7907	15.9184
2007	9.72222	9.29032	NaN	12.7741	18.1667	20.75	10.9032	NaN	21.76	20.7027	9.69231	19.6296		9.72222	9.29032	8.87441	12.7741	18.1667	20.75	10.9032	13.6956	21.76	20.7027	9.69231	19.6296
2008	8.83871	9.7027	NaN	NaN	19.6176	16.2857	NaN	NaN	NaN	17.8039	7.40484	15.0577		8.83871	9.7027	7.45886	15.2018	19.6176	16.2857	10.2064	10.5539	16.5918	17.8039	7.40484	15.0577
2009	7.1875	9.47059	NaN	NaN	NaN	NaN	5.78788	5.94737	10.4848	17.5714	9.44231	14.75		7.1875	9.47059	13.2388	12.6626	6.65185	17.7146	5.78788	5.94737	10.4848	17.5714	9.44231	14.75
2010	11.2	8.3125	NaN	NaN	11.9545	18.6	9.11538	10.0417	15.6957	10.9091	9.29167	13.6667		11.2	8.3125	8.01336	10.4289	11.9545	18.6	9.11538	10.0417	15.6957	10.9091	9.29167	13.6667
2011	6.43478	10.3939	NaN	17.16	NaN	24.4516	8.24324	NaN	19.0303	18.5172	13.25	10.8723		6.43478	10.3939	11.0801	17.16	14.9838	24.4516	8.24324	11.2624	19.0303	18.5172	13.25	10.8723
2012	5.07143	10.5	NaN	12.697	14.2683	22.3333	10.4348	NaN	16.6111	18.8727	11.3415	17.0784		5.07143	10.5	14.0197	12.697	14.2683	22.3333	10.4348	9.23812	16.6111	18.8727	11.3415	17.0784
2013	7.63158	NaN	11.0476	13.2545	10.4091	NaN	10.0435	NaN	14.1739	14.0256	8.06667	13.6571		7.63158	9.00074	11.0476	13.2545	10.4091	17.7055	10.0435	8.59643	14.1739	14.0256	8.06667	13.6571
2014	5.61905	10.9048	14	NaN	13.5556	21.8571	7.73171	8.85714	13.4375	15.9216	9.11429	21.8611		5.61905	10.9048	14	13.6385	13.5556	21.8571	7.73171	8.85714	13.4375	15.9216	9.11429	21.8611
2015	8.55556	10.8095	11.375	9.32	15.0833	18.4167	7.13043	8.42308	18.1	12.2	14.2941	10.75		8.55556	10.8095	11.375	9.32	15.0833	18.4167	7.13043	8.42308	18.1	12.2	14.2941	10.75
2016	13.1667	3.92857	3.21429	NaN	14.2857	6.53846	10.2941	5.625	11.8	9.64286	16.4	15.6111		13.1667	3.92857	3.21429	11.2826	14.2857	6.53846	10.2941	5.625	11.8	9.64286	16.4	15.6111
2017	5.82143	12.069	6.64706	NaN	14.5862	14.7429	8.41026	9.64865	17.2083	14.6216	7.85106	9.71053		5.82143	12.069	6.64706	16.4218	14.5862	14.7429	8.41026	9.64865	17.2083	14.6216	7.85106	9.71053
2018	10.6364	10.5385	NaN	NaN	15.5455	11.9545	13.28	7.80556	21	15.9388	17.4872	NaN		10.6364	10.5385	8.36241	13.5018	15.5455	11.9545	13.28	7.80556	21	15.9388	17.4872	27.4338
2019	5.33333	NaN	NaN	NaN	13.8889	14.1667	NaN	NaN	13.3333	13.9714	7.14286	NaN		5.33333	7.46383	8.32833	11.1383	13.8889	14.1667	11.0063	10.8467	13.3333	13.9714	7.14286	10.6341

## Sheet: MAM
	ORIGINAL DATA													COMPLETE DATABASE
	CDD Index													CDD Index
ID	S1	S2	S3	S4	S5	S6	S7	S8	S9	S10	S11	S12		S1	S2	S3	S4	S5	S6	S7	S8	S9	S10	S11	S12
1969	16	6	10	NaN	7	7	NaN	NaN	14	8	23	8		16	6	10	11.5392	7	7	12.5511	7.77585	14	8	23	8
1970	6	13	11	6	7	7	9	6	11	NaN	12	10		6	13	11	6	7	7	9	6	11	6.26201	12	10
1971	4	5	8	7	7	3	3	3	6	NaN	6	3		4	5	8	7	7	3	3	3	6	2.30874	6	3
1972	9	10	10	11	6	5	9	NaN	12	NaN	11	5		9	10	10	11	6	5	9	9.98052	12	2.75781	11	5
1973	5	11	14	9	NaN	9	9	6	26	6	17	7		5	11	14	9	13.4398	9	9	6	26	6	17	7
1974	9	9	10	7	5	5	5	4	4	9	11	7		9	9	10	7	5	5	5	4	4	9	11	7
1975	12	10	NaN	9	10	13	8	11	6	NaN	21	7		12	10	14.1306	9	10	13	8	11	6	11.3698	21	7
1976	8	8	NaN	7	NaN	7	5	7	7	6	8	7		8	8	10.0267	7	8.19741	7	5	7	7	6	8	7
1977	21	20	15	20	21	20	14	11	15	11	19	12		21	20	15	20	21	20	14	11	15	11	19	12
1978	11	8	13	11	13	10	7	10	11	NaN	15	8		11	8	13	11	13	10	7	10	11	8.24627	15	8
1979	10	10	12	8	8	6	8	12	11	8	14	12		10	10	12	8	8	6	8	12	11	8	14	12
1980	NaN	14	12	14	16	16	15	8	11	12	19	14		21.626	14	12	14	16	16	15	8	11	12	19	14
1981	8	4	9	NaN	6	7	6	NaN	5	5	17	4		8	4	9	9.65939	6	7	6	5.69872	5	5	17	4
1982	8	9	8	6	7	6	5	4	6	3	13	5		8	9	8	6	7	6	5	4	6	3	13	5
1983	7	6	7	NaN	8	7	NaN	4	5	5	10	5		7	6	7	6.5176	8	7	5.65799	4	5	5	10	5
1984	9	7	7	14	11	9	9	7	9	10	8	8		9	7	7	14	11	9	9	7	9	10	8	8
1985	17	8	13	10	13	7	11	10	8	8	9	12		17	8	13	10	13	7	11	10	8	8	9	12
1986	17	11	NaN	13	6	6	4	4	5	5	20	11		17	11	8.50685	13	6	6	4	4	5	5	20	11
1987	25	14	14	13	11	12	8	8	10	13	16	15		25	14	14	13	11	12	8	8	10	13	16	15
1988	26	19	19	23	20	24	16	16	19	19	23	18		26	19	19	23	20	24	16	16	19	19	23	18
1989	17	11	10	NaN	9	9	10	8	9	9	11	10		17	11	10	10.1909	9	9	10	8	9	9	11	10
1990	18	14	NaN	16	16	15	16	16	12	10	21	14		18	14	16.1737	16	16	15	16	16	12	10	21	14
1991	8	8	11	12	11	11	6	10	11	5	12	9		8	8	11	12	11	11	6	10	11	5	12	9
1992	12	11	NaN	14	NaN	10	8	8	9	9	24	7		12	11	10.9939	14	9.03802	10	8	8	9	9	24	7
1993	13	6	11	8	14	10	9	9	5	9	9	11		13	6	11	8	14	10	9	9	5	9	9	11
1994	7	5	NaN	NaN	6	5	3	5	5	4	8	5		7	5	8.39932	6.5042	6	5	3	5	5	4	8	5
1995	12	7	NaN	7	8	8	12	4	8	6	8	8		12	7	6.82227	7	8	8	12	4	8	6	8	8
1996	7	7	6	6	6	5	5	3	3	3	7	4		7	7	6	6	6	5	5	3	3	3	7	4
1997	11	13	10	9	11	11	10	4	9	7	11	12		11	13	10	9	11	11	10	4	9	7	11	12
1998	22	11	11	16	14	14	9	5	10	10	13	14		22	11	11	16	14	14	9	5	10	10	13	14
1999	8	10	10	NaN	8	8	8	7	8	5	10	9		8	10	10	7.5221	8	8	8	7	8	5	10	9
2000	7	5	7	NaN	4	12	7	7	8	3	4	8		7	5	7	14.2943	4	12	7	7	8	3	4	8
2001	14	18	NaN	7	15	7	8	5	12	6	8	6		14	18	11.0798	7	15	7	8	5	12	6	8	6
2002	10	NaN	8	NaN	7	16	6	6	15	4	11	17		10	2.42179	8	22.8378	7	16	6	6	15	4	11	17
2003	12	8	6	9	7	7	12	4	11	6	6	10		12	8	6	9	7	7	12	4	11	6	6	10
2004	18	12	NaN	19	18	17	NaN	13	18	10	14	19		18	12	16.2119	19	18	17	11.1806	13	18	10	14	19
2005	13	6	NaN	5	9	NaN	5	NaN	6	5	6	7		13	6	9.40859	5	9	6.01683	5	3.24247	6	5	6	7
2006	9	6	NaN	7	6	6	4	7	8	5	6	5		9	6	8.83259	7	6	6	4	7	8	5	6	5
2007	9	NaN	13	6	9	4	5	NaN	5	4	8	6		9	9.28437	13	6	9	4	5	10.8164	5	4	8	6
2008	11	11	NaN	6	10	9	4	NaN	5	5	8	5		11	11	9.82871	6	10	9	4	1.99348	5	5	8	5
2009	14	14	NaN	NaN	NaN	6	7	NaN	8	6	8	6		14	14	9.78245	6.01972	11.2664	6	7	5.02864	8	6	8	6
2010	18	7	NaN	12	12	7	8	NaN	9	8	19	9		18	7	12.9132	12	12	7	8	10.8615	9	8	19	9
2011	8	8	NaN	8	7	10	8	NaN	8	5	6	7		8	8	6.84162	8	7	10	8	3.55339	8	5	6	7
2012	15	12	9	9	8	11	10	8	8	6	6	11		15	12	9	9	8	11	10	8	8	6	6	11
2013	6	21	6	8	10	NaN	8	5	6	9	16	10		6	21	6	8	10	4.89371	8	5	6	9	16	10
2014	10	10	11	NaN	11	12	10	8	11	7	17	8		10	10	11	11.4775	11	12	10	8	11	7	17	8
2015	11	12	11	9	14	11	7	6	9	11	13	6		11	12	11	9	14	11	7	6	9	11	13	6
2016	17	11	8	NaN	8	10	4	6	9	6	NaN	7		17	11	8	11.9227	8	10	4	6	9	6	11.1705	7
2017	8	8	NaN	NaN	8	9	8	8	8	10	8	9		8	8	8.87037	8.54296	8	9	8	8	8	10	8	9
2018	14	7	NaN	NaN	18	62	12	10	17	10	10	NaN		14	7	41.5386	19.4232	18	62	12	10	17	10	10	31.3902
2019	11	NaN	11	NaN	17	7	11	7	9	NaN	10	10		11	16.5159	11	2.6031	17	7	11	7	9	12.6664	10	10
	CWD Index													CWD Index
ID	S1	S2	S3	S4	S5	S6	S7	S8	S9	S10	S11	S12		S1	S2	S3	S4	S5	S6	S7	S8	S9	S10	S11	S12
1969	8	6	5	NaN	6	6	NaN	NaN	4	17	7	6		8	6	5	0.430977	6	6	5.45456	14.385	4	17	7	6
1970	6	6	5	6	7	7	6	15	15	NaN	8	12		6	6	5	6	7	7	6	15	15	5.06392	8	12
1971	8	9	10	13	7	9	22	13	11	NaN	6	25		8	9	10	13	7	9	22	13	11	13.4476	6	25
1972	6	6	5	6	5	5	10	NaN	8	NaN	3	12		6	6	5	6	5	5	10	8.66044	8	6.96917	3	12
1973	6	6	4	5	NaN	6	8	5	7	6	3	10		6	6	4	5	4.30788	6	8	5	7	6	3	10
1974	4	4	5	8	5	7	10	11	9	8	3	11		4	4	5	8	5	7	10	11	9	8	3	11
1975	5	7	NaN	6	6	7	7	7	5	NaN	5	9		5	7	6.11428	6	6	7	7	7	5	7.85239	5	9
1976	3	9	NaN	11	NaN	4	11	6	6	7	5	10		3	9	9.2686	11	9.92679	4	11	6	6	7	5	10
1977	4	4	6	6	6	8	8	5	6	10	3	11		4	4	6	6	6	8	8	5	6	10	3	11
1978	5	6	11	7	7	7	17	11	8	NaN	7	8		5	6	11	7	7	7	17	11	8	11.4431	7	8
1979	4	6	9	6	9	8	9	3	11	9	4	6		4	6	9	6	9	8	9	3	11	9	4	6
1980	NaN	3	4	3	4	4	4	7	4	6	5	4		2.73482	3	4	3	4	4	4	7	4	6	5	4
1981	5	8	7	NaN	7	13	10	NaN	9	10	4	8		5	8	7	4.73284	7	13	10	9.86451	9	10	4	8
1982	10	8	12	5	11	7	12	10	12	13	7	6		10	8	12	5	11	7	12	10	12	13	7	6
1983	3	8	6	NaN	7	13	NaN	7	11	11	4	5		3	8	6	4.59818	7	13	8.62233	7	11	11	4	5
1984	5	7	5	7	6	6	9	11	10	11	3	8		5	7	5	7	6	6	9	11	10	11	3	8
1985	3	5	4	5	5	6	9	10	7	12	5	5		3	5	4	5	5	6	9	10	7	12	5	5
1986	3	5	NaN	4	4	6	4	5	10	13	4	7		3	5	0.411446	4	4	6	4	5	10	13	4	7
1987	2	5	8	8	14	5	8	4	14	8	4	7		2	5	8	8	14	5	8	4	14	8	4	7
1988	6	9	5	5	5	8	5	8	6	10	4	8		6	9	5	5	5	8	5	8	6	10	4	8
1989	5	6	7	NaN	6	10	7	10	10	10	5	6		5	6	7	6.04437	6	10	7	10	10	10	5	6
1990	5	6	NaN	4	3	17	10	7	7	7	5	6		5	6	2.97256	4	3	17	10	7	7	7	5	6
1991	7	6	6	10	10	4	6	10	10	12	10	7		7	6	6	10	10	4	6	10	10	12	10	7
1992	2	5	NaN	3	NaN	6	7	9	6	6	2	4		2	5	2.48505	3	3.08733	6	7	9	6	6	2	4
1993	3	9	8	8	8	6	13	18	10	8	5	7		3	9	8	8	8	6	13	18	10	8	5	7
1994	4	7	NaN	NaN	7	4	9	9	8	9	4	6		4	7	6.15182	7.10879	7	4	9	9	8	9	4	6
1995	5	3	NaN	7	7	5	6	4	7	6	6	6		5	3	8.09221	7	7	5	6	4	7	6	6	6
1996	4	8	4	7	8	6	9	9	8	13	5	7		4	8	4	7	8	6	9	9	8	13	5	7
1997	5	12	9	7	7	6	7	9	9	13	9	6		5	12	9	7	7	6	7	9	9	13	9	6
1998	6	8	6	6	12	10	10	13	11	13	9	5		6	8	6	6	12	10	10	13	11	13	9	5
1999	4	5	9	NaN	9	7	8	9	11	11	7	5		4	5	9	7.58298	9	7	8	9	11	11	7	5
2000	6	7	6	NaN	7	5	6	9	5	8	9	5		6	7	6	4.43946	7	5	6	9	5	8	9	5
2001	4	5	NaN	5	7	2	8	8	4	9	9	5		4	5	7.29429	5	7	2	8	8	4	9	9	5
2002	6	NaN	11	NaN	12	4	4	17	3	12	7	4		6	8.69663	11	2.84239	12	4	4	17	3	12	7	4
2003	3	5	8	4	7	8	15	18	7	11	7	4		3	5	8	4	7	8	15	18	7	11	7	4
2004	4	6	NaN	8	4	8	NaN	6	8	11	7	5		4	6	4.49419	8	4	8	5.89639	6	8	11	7	5
2005	4	5	NaN	5	5	NaN	11	NaN	11	9	10	9		4	5	2.99634	5	5	14.3222	11	9.60899	11	9	10	9
2006	4	8	NaN	8	8	7	13	10	5	16	8	10		4	8	8.20621	8	8	7	13	10	5	16	8	10
2007	3	NaN	7	5	8	9	12	NaN	5	11	14	6		3	5.31753	7	5	8	9	12	15.6479	5	11	14	6
2008	10	7	NaN	12	9	16	14	NaN	12	16	16	7		10	7	10.7318	12	9	16	14	13.8506	12	16	16	7
2009	5	6	NaN	NaN	NaN	7	5	NaN	9	16	18	6		5	6	8.9142	11.2294	11.5078	7	5	9.46575	9	16	18	6
2010	8	9	NaN	7	11	4	6	NaN	4	7	15	9		8	9	9.2569	7	11	4	6	10.7751	4	7	15	9
2011	4	7	NaN	5	11	9	6	NaN	8	26	10	8		4	7	7.88268	5	11	9	6	17.5313	8	26	10	8
2012	9	9	5	5	5	6	10	8	7	10	6	9		9	9	5	5	5	6	10	8	7	10	6	9
2013	5	6	5	4	6	NaN	5	8	5	16	8	5		5	6	5	4	6	4.98145	5	8	5	16	8	5
2014	3	4	5	NaN	6	3	2	6	4	7	13	8		3	4	5	6.12716	6	3	2	6	4	7	13	8
2015	3	3	5	4	4	5	4	9	4	11	7	4		3	3	5	4	4	5	4	9	4	11	7	4
2016	8	6	6	NaN	6	9	8	8	7	10	NaN	9		8	6	6	5.6963	6	9	8	8	7	10	7.30676	9
2017	9	11	NaN	NaN	14	16	17	18	7	12	13	14		9	11	16.1583	7.35206	14	16	17	18	7	12	13	14
2018	4	8	NaN	NaN	11	7	12	11	5	12	11	NaN		4	8	11.267	8.08167	11	7	12	11	5	12	11	6.14053
2019	6	NaN	6	NaN	9	13	7	13	9	NaN	41	9		6	10.3344	6	48.9679	9	13	7	13	9	52.6439	41	9
	d95 Index													d95 Index
ID	S1	S2	S3	S4	S5	S6	S7	S8	S9	S10	S11	S12		S1	S2	S3	S4	S5	S6	S7	S8	S9	S10	S11	S12
1969	2	7	3	NaN	4	5	NaN	NaN	8	6	7	4		2	7	3	2.55574	4	5	11.1095	6.57359	8	6	7	4
1970	2	2	1	6	2	3	3	4	5	NaN	3	3		2	2	1	6	2	3	3	4	5	0.485576	3	3
1971	7	7	5	6	8	9	4	1	7	NaN	8	8		7	7	5	6	8	9	4	1	7	5.68663	8	8
1972	3	4	4	6	2	4	2	NaN	3	NaN	7	1		3	4	4	6	2	4	2	-2.47056	3	2.00577	7	1
1973	3	1	1	2	NaN	3	4	0	3	2	2	2		3	1	1	2	1.30005	3	4	0	3	2	2	2
1974	3	2	1	3	4	3	4	7	3	5	7	4		3	2	1	3	4	3	4	7	3	5	7	4
1975	4	8	NaN	4	2	3	3	6	6	NaN	2	3		4	8	5.31629	4	2	3	3	6	6	2.66841	2	3
1976	4	1	NaN	2	NaN	3	1	4	1	3	2	5		4	1	-1.41442	2	2.54359	3	1	4	1	3	2	5
1977	1	2	2	4	3	3	2	5	4	2	3	4		1	2	2	4	3	3	2	5	4	2	3	4
1978	9	5	9	5	6	4	5	9	6	NaN	5	6		9	5	9	5	6	4	5	9	6	10.7637	5	6
1979	8	6	5	6	5	10	4	7	5	2	5	6		8	6	5	6	5	10	4	7	5	2	5	6
1980	NaN	4	2	3	3	2	2	0	0	0	0	2		-5.57241	4	2	3	3	2	2	0	0	0	0	2
1981	10	11	5	NaN	5	22	3	NaN	7	5	4	3		10	11	5	-1.58056	5	22	3	-12.8361	7	5	4	3
1982	8	7	3	5	5	8	4	7	6	7	4	4		8	7	3	5	5	8	4	7	6	7	4	4
1983	8	5	2	NaN	3	5	NaN	7	5	7	4	9		8	5	2	6.4461	3	5	4.20999	7	5	7	4	9
1984	4	3	4	4	8	9	5	7	3	3	3	4		4	3	4	4	8	9	5	7	3	3	3	4
1985	5	3	3	4	3	5	4	8	4	2	2	5		5	3	3	4	3	5	4	8	4	2	2	5
1986	3	4	NaN	5	6	5	3	1	4	6	4	4		3	4	10.9675	5	6	5	3	1	4	6	4	4
1987	4	2	6	5	5	5	4	3	2	5	10	2		4	2	6	5	5	5	4	3	2	5	10	2
1988	5	4	7	2	7	3	5	3	3	5	4	2		5	4	7	2	7	3	5	3	3	5	4	2
1989	4	4	2	NaN	3	2	2	0	4	3	3	3		4	4	2	2.12205	3	2	2	0	4	3	3	3
1990	3	1	NaN	3	4	1	0	1	5	5	3	2		3	1	2.51092	3	4	1	0	1	5	5	3	2
1991	7	4	2	3	1	3	5	3	3	4	5	5		7	4	2	3	1	3	5	3	3	4	5	5
1992	3	1	NaN	1	NaN	0	1	3	2	2	1	2		3	1	-2.15298	1	2.24311	0	1	3	2	2	1	2
1993	4	7	8	10	9	6	7	3	8	7	6	7		4	7	8	10	9	6	7	3	8	7	6	7
1994	5	5	NaN	NaN	10	4	5	7	6	10	8	5		5	5	14.599	10.1399	10	4	5	7	6	10	8	5
1995	6	0	NaN	4	5	3	6	4	5	4	5	3		6	0	3.27741	4	5	3	6	4	5	4	5	3
1996	5	7	4	4	3	4	3	8	5	2	2	5		5	7	4	4	3	4	3	8	5	2	2	5
1997	7	4	4	5	4	6	8	6	7	2	6	4		7	4	4	5	4	6	8	6	7	2	6	4
1998	7	7	5	6	7	4	9	9	5	7	7	6		7	7	5	6	7	4	9	9	5	7	7	6
1999	4	6	2	NaN	3	5	7	5	2	5	7	4		4	6	2	2.02718	3	5	7	5	2	5	7	4
2000	3	5	6	NaN	4	2	2	3	2	6	1	8		3	5	6	5.25442	4	2	2	3	2	6	1	8
2001	3	1	NaN	1	2	1	3	4	3	4	3	3		3	1	-0.2228	1	2	1	3	4	3	4	3	3
2002	4	NaN	7	NaN	6	2	9	4	9	3	4	7		4	5.87438	7	9.67863	6	2	9	4	9	3	4	7
2003	3	5	4	2	5	6	8	6	8	5	2	3		3	5	4	2	5	6	8	6	8	5	2	3
2004	2	2	NaN	5	2	4	NaN	4	4	5	1	4		2	2	6.26556	5	2	4	2.97579	4	4	5	1	4
2005	5	4	NaN	4	6	NaN	6	NaN	6	1	5	3		5	4	2.44104	4	6	5.89148	6	7.83024	6	1	5	3
2006	3	9	NaN	2	6	8	4	7	6	4	6	6		3	9	3.40687	2	6	8	4	7	6	4	6	6
2007	4	NaN	7	8	7	8	5	NaN	11	7	5	6		4	9.35163	7	8	7	8	5	0.158482	11	7	5	6
2008	3	6	NaN	3	2	3	5	NaN	4	8	4	7		3	6	5.25029	3	2	3	5	7.08466	4	8	4	7
2009	4	1	NaN	NaN	NaN	4	6	NaN	1	0	7	7		4	1	-1.89247	6.05951	3.89417	4	6	5.93338	1	0	7	7
2010	1	2	NaN	2	4	5	6	NaN	2	5	6	2		1	2	6.19394	2	4	5	6	2.20102	2	5	6	2
2011	4	4	NaN	9	3	5	5	NaN	1	6	10	8		4	4	5.81312	9	3	5	5	4.67801	1	6	10	8
2012	4	2	7	8	2	5	3	4	6	2	4	4		4	2	7	8	2	5	3	4	6	2	4	4
2013	4	4	5	6	4	NaN	4	6	2	7	5	5		4	4	5	6	4	3.66825	4	6	2	7	5	5
2014	3	5	8	NaN	2	2	4	2	3	5	7	5		3	5	8	6.38839	2	2	4	2	3	5	7	5
2015	3	4	7	4	1	3	7	1	5	4	7	2		3	4	7	4	1	3	7	1	5	4	7	2
2016	7	6	7	NaN	6	5	7	3	6	6	NaN	8		7	6	7	9.58353	6	5	7	3	6	6	8.60723	8
2017	6	5	NaN	NaN	5	4	6	6	5	7	9	5		6	5	7.89334	6.85577	5	4	6	6	5	7	9	5
2018	4	5	NaN	NaN	4	0	3	5	5	0	8	NaN		4	5	1.50724	9.07558	4	0	3	5	5	0	8	3.99061
2019	2	NaN	8	NaN	2	3	6	7	5	NaN	2	3		2	7.00024	8	1.55611	2	3	6	7	5	6.63607	2	3
	Dry Days Index													Dry Days Index
ID	S1	S2	S3	S4	S5	S6	S7	S8	S9	S10	S11	S12		S1	S2	S3	S4	S5	S6	S7	S8	S9	S10	S11	S12
1969	64	47	54	NaN	46	45	NaN	NaN	60	40	68	51		64	47	54	56.3543	46	45	36.4326	64.6509	60	40	68	51
1970	43	50	52	48	50	38	38	27	43	NaN	61	41		43	50	52	48	50	38	38	27	43	32.9293	61	41
1971	39	41	51	42	52	31	22	23	35	NaN	50	20		39	41	51	42	52	31	22	23	35	18.9908	50	20
1972	51	57	54	55	42	48	42	NaN	62	NaN	66	39		51	57	54	55	42	48	42	61.4748	62	29.7592	66	39
1973	51	58	64	54	NaN	46	44	47	56	38	69	34		51	58	64	54	64.5259	46	44	47	56	38	69	34
1974	54	55	60	45	48	41	31	27	33	39	68	42		54	55	60	45	48	41	31	27	33	39	68	42
1975	61	53	NaN	52	47	55	45	49	50	NaN	64	40		61	53	46.4836	52	47	55	45	49	50	34.2708	64	40
1976	62	46	NaN	49	NaN	56	41	51	49	35	59	46		62	46	50.0145	49	49.3777	56	41	51	49	35	59	46
1977	67	66	61	67	70	60	54	57	55	44	75	51		67	66	61	67	70	60	54	57	55	44	75	51
1978	57	50	38	46	43	40	43	40	48	NaN	60	44		57	50	38	46	43	40	43	40	48	31.7973	60	44
1979	64	49	49	50	50	43	41	70	52	35	61	40		64	49	49	50	50	43	41	70	52	35	61	40
1980	NaN	63	56	65	65	67	54	40	56	48	75	65		75.1821	63	56	65	65	67	54	40	56	48	75	65
1981	53	37	42	NaN	48	41	33	NaN	46	33	65	32		53	37	42	37.9462	48	41	33	36.2927	46	33	65	32
1982	47	46	42	46	43	45	34	24	30	29	58	34		47	46	42	46	43	45	34	24	30	29	58	34
1983	60	43	47	NaN	50	47	NaN	43	38	30	62	47		60	43	47	45.438	50	47	35.9666	43	38	30	62	47
1984	63	53	53	53	53	54	41	46	37	35	63	46		63	53	53	53	53	54	41	46	37	35	63	46
1985	72	57	65	62	65	51	55	56	48	48	51	58		72	57	65	62	65	51	55	56	48	48	51	58
1986	68	57	NaN	53	55	48	39	47	31	38	68	48		68	57	60.7192	53	55	48	39	47	31	38	68	48
1987	73	57	57	59	54	59	51	56	49	49	60	57		73	57	57	59	54	59	51	56	49	49	60	57
1988	70	57	56	64	64	63	56	48	52	48	64	53		70	57	56	64	64	63	56	48	52	48	64	53
1989	65	56	56	NaN	58	47	51	50	41	46	65	58		65	56	56	55.3366	58	47	51	50	41	46	65	58
1990	72	57	NaN	67	64	53	54	53	52	45	61	57		72	57	55.8357	67	64	53	54	53	52	45	61	57
1991	57	54	56	47	51	52	44	39	37	32	51	53		57	54	56	47	51	52	44	39	37	32	51	53
1992	74	62	NaN	66	NaN	55	48	42	51	53	78	53		74	62	59.222	66	62.3651	55	48	42	51	53	78	53
1993	59	46	45	47	43	45	33	29	36	32	52	50		59	46	45	47	43	45	33	29	36	32	52	50
1994	60	48	NaN	NaN	42	46	32	26	27	28	52	45		60	48	44.0645	44.4463	42	46	32	26	27	28	52	45
1995	67	55	NaN	52	53	57	50	42	44	40	58	54		67	55	51.0989	52	53	57	50	42	44	40	58	54
1996	51	37	44	45	45	45	28	29	29	18	45	36		51	37	44	45	45	45	28	29	29	18	45	36
1997	68	58	50	57	50	52	47	39	42	33	60	53		68	58	50	57	50	52	47	39	42	33	60	53
1998	64	50	49	53	45	45	49	34	44	35	47	60		64	50	49	53	45	45	49	34	44	35	47	60
1999	63	52	52	NaN	45	45	36	35	41	30	49	51		63	52	52	52.0755	45	45	36	35	41	30	49	51
2000	50	43	44	NaN	31	55	47	33	51	33	34	47		50	43	44	33.8505	31	55	47	33	51	33	34	47
2001	65	50	NaN	60	52	61	46	44	69	46	49	58		65	50	54.243	60	52	61	46	44	69	46	49	58
2002	66	NaN	46	NaN	52	60	52	32	57	30	49	60		66	58.8849	46	64.5197	52	60	52	32	57	30	49	60
2003	64	60	48	61	38	51	46	30	51	32	50	62		64	60	48	61	38	51	46	30	51	32	50	62
2004	65	54	NaN	58	62	58	NaN	47	54	43	52	68		65	54	56.1768	58	62	58	54.5888	47	54	43	52	68
2005	70	51	NaN	50	44	NaN	33	NaN	50	36	43	48		70	51	55.7766	50	44	38.3489	33	44.8183	50	36	43	48
2006	52	40	NaN	46	42	45	30	34	48	30	31	41		52	40	48.8331	46	42	45	30	34	48	30	31	41
2007	62	NaN	48	44	46	34	33	NaN	47	28	34	39		62	43.5218	48	44	46	34	33	30.8083	47	28	34	39
2008	50	47	NaN	38	46	37	34	NaN	36	26	29	36		50	47	52.7087	38	46	37	34	21.7352	36	26	29	36
2009	65	57	NaN	NaN	NaN	46	48	NaN	51	37	44	49		65	57	53.2771	50.2754	45.0533	46	48	46.7969	51	37	44	49
2010	64	54	NaN	52	48	55	48	NaN	55	42	49	54		64	54	53.9179	52	48	55	48	46.8805	55	42	49	54
2011	55	47	NaN	48	41	51	38	NaN	48	24	33	43		55	47	46.2281	48	41	51	38	30.9292	48	24	33	43
2012	54	52	56	54	48	58	39	45	50	31	52	46		54	52	56	54	48	58	39	45	50	31	52	46
2013	53	57	48	48	47	NaN	54	37	53	34	52	50		53	57	48	48	47	58.7501	54	37	53	34	52	50
2014	64	62	52	NaN	51	66	66	45	65	41	46	48		64	62	52	48.8299	51	66	66	45	65	41	46	48
2015	59	63	53	60	64	63	60	39	58	49	54	54		59	63	53	60	64	63	60	39	58	49	54	54
2016	53	58	45	NaN	50	47	37	35	51	30	NaN	39		53	58	45	56.5104	50	47	37	35	51	30	62.7103	39
2017	45	38	NaN	NaN	44	38	41	28	46	40	31	38		45	38	48.2517	32.9991	44	38	41	28	46	40	31	38
2018	61	40	NaN	NaN	52	79	41	35	54	28	43	NaN		61	40	43.1173	55.1521	52	79	41	35	54	28	43	64.3019
2019	56	NaN	44	NaN	58	34	54	32	43	NaN	18	37		56	25.8962	44	30.2558	58	34	54	32	43	51.5862	18	37
	prcptot Index													prcptot Index
ID	S1	S2	S3	S4	S5	S6	S7	S8	S9	S10	S11	S12		S1	S2	S3	S4	S5	S6	S7	S8	S9	S10	S11	S12
1969	281	537	301	NaN	620	602	NaN	NaN	652	906	637	535		281	537	301	452.362	620	602	457.828	654.304	652	906	637	535
1970	283	332	277	529.6	588	663	552	695	670	NaN	399	678		283	332	277	529.6	588	663	552	695	670	781.01	399	678
1971	470	733	469	624.4	931	953	735	624	906	NaN	716	1126		470	733	469	624.4	931	953	735	624	906	1135.46	716	1126
1972	290	429	312	517.9	568	615	450	NaN	465	NaN	610	510		290	429	312	517.9	568	615	450	494.089	465	621.218	610	510
1973	246	340	250	387.6	NaN	555	510	469	488	746	344	590		246	340	250	387.6	491.897	555	510	469	488	746	344	590
1974	314	373	281	511.9	679	633	614	920	677	882	497	565		314	373	281	511.9	679	633	614	920	677	882	497	565
1975	279	512	NaN	493.2	653	470	375	618	922	NaN	382	472		279	512	166.541	493.2	653	470	375	618	922	798.578	382	472
1976	285	400	NaN	499.8	NaN	541	500	553	578	898	357	690		285	400	358.465	499.8	680.073	541	500	553	578	898	357	690
1977	128	171	245	343.3	387	493	368	613	573	838	329	499		128	171	245	343.3	387	493	368	613	573	838	329	499
1978	482	458	617	612.7	821	658	613	858	859	NaN	550	771		482	458	617	612.7	821	658	613	858	859	1244.94	550	771
1979	420	443	452	692.8	649	1038	524	476	708	938	571	763		420	443	452	692.8	649	1038	524	476	708	938	571	763
1980	NaN	347	239	272.8	364	430	362	583	285	438	212	330		205.45	347	239	272.8	364	430	362	583	285	438	212	330
1981	593	667	549	NaN	783	1899	483.5	NaN	833	1068.25	444.7	739		593	667	549	478.165	783	1899	483.5	96.051	833	1068.25	444.7	739
1982	524	537	487	596	721	1036	602	866	1022	885	499.7	929		524	537	487	596	721	1036	602	866	1022	885	499.7	929
1983	500	469	375	NaN	573	809	NaN	674	834	1030	518	959		500	469	375	542.734	573	809	428.542	674	834	1030	518	959
1984	341	362	369	486	658	802	497	681.5	700	902	488	670		341	362	369	486	658	802	497	681.5	700	902	488	670
1985	319	289	200	365.9	392	538.24	395	576.82	543	561	327	629		319	289	200	365.9	392	538.24	395	576.82	543	561	327	629
1986	317	375	NaN	541.1	649	802	426	408.12	778	893	417	722		317	375	342.629	541.1	649	802	426	408.12	778	893	417	722
1987	252	278	527	423.9	559	585	422	391	543	727	784	533		252	278	527	423.9	559	585	422	391	543	727	784	533
1988	248	391	408	324.2	620	466	387	457	589	796	383	574		248	391	408	324.2	620	466	387	457	589	796	383	574
1989	286	279	298	NaN	440	519	325	351	607	751	348	441		286	279	298	390.645	440	519	325	351	607	751	348	441
1990	226	266	NaN	327.1	454	330	297	408	558	808	477	477		226	266	434.535	327.1	454	330	297	408	558	808	477	477
1991	402	339	314	423	431	517	460.2	523	619	786	563	561		402	339	314	423	431	517	460.2	523	619	786	563	561
1992	196	218	NaN	229.7	NaN	310	276	363	453	587	189	535		196	218	231.104	229.7	264.631	310	276	363	453	587	189	535
1993	339	456	495	785.9	967	855	583	576	1112	1164	613	767		339	456	495	785.9	967	855	583	576	1112	1164	613	767
1994	415	481	NaN	NaN	1075	800	657	813	961	1314	738	879		415	481	648.101	778.006	1075	800	657	813	961	1314	738	879
1995	317	268	NaN	524.2	558	526	485	445	676	860	447	624.04		317	268	418.743	524.2	558	526	485	445	676	860	447	624.04
1996	378	553	445	531.2	737	741	506	810	889	1023	605	714		378	553	445	531.2	737	741	506	810	889	1023	605	714
1997	336	391	340	517.6	641	607	668	683.67	737	752	524	526		336	391	340	517.6	641	607	668	683.67	737	752	524	526
1998	355	594	454	511.5	770	818	658	830	654	998	533	805		355	594	454	511.5	770	818	658	830	654	998	533	805
1999	279	466	374	NaN	651	622	696.16	663	590	862	476	793		279	466	374	468.473	651	622	696.16	663	590	862	476	793
2000	351	426	414	NaN	656	572	326	471	459	1209	375	962		351	426	414	448.031	656	572	326	471	459	1209	375	962
2001	232	280	NaN	252.5	442	350	327	439	394	752	315	541		232	280	352.331	252.5	442	350	327	439	394	752	315	541
2002	232	NaN	574	NaN	659.5	586	652	640.33	723	1254	403	756		232	313.566	574	573.912	659.5	586	652	640.33	723	1254	403	756
2003	297	354	435	352.3	622	727	679	645	664	1033	307	552		297	354	435	352.3	622	727	679	645	664	1033	307	552
2004	188	267	NaN	387	294	506	NaN	565	600	896	195	569		188	267	320.653	387	294	506	466.908	565	600	896	195	569
2005	268	379	NaN	511.1	613	NaN	565	NaN	585	612.5	437	754.03		268	379	275.367	511.1	613	742.024	565	548.78	585	612.5	437	754.03
2006	237	576	NaN	488	619	878	554	799	693	931	701	925		237	576	418.57	488	619	878	554	799	693	931	701	925
2007	266	NaN	526	632.3	719	909	587	NaN	741	1039	560.7	860		266	401.832	526	632.3	719	909	587	600.943	741	1039	560.7	860
2008	323	523	NaN	543.9	610	732	590	NaN	711	1280	809	956		323	523	815.994	543.9	610	732	590	519.043	711	1280	809	956
2009	275	331	NaN	NaN	NaN	685	470	NaN	597	844	775	916		275	331	682.638	555.583	562.213	685	470	233.233	597	844	775	916
2010	264	290	NaN	517.4	630	759	636	NaN	490	834	604	566		264	290	553.559	517.4	630	759	636	600.3	490	834	604	566
2011	344	445	NaN	675.1	600	901	581	NaN	713	925	920	976		344	445	751.3	675.1	600	901	581	340.512	713	925	920	976
2012	291	224	490	565.8	545	635	565	523	635	786	439	677		291	224	490	565.8	545	635	565	523	635	786	439	677
2013	317	356	501	653.4	614	NaN	548	578	563	1069	463	715		317	356	501	653.4	614	830.969	548	578	563	1069	463	715
2014	272	323	609	NaN	477	448	397	391	400	910	489	658		272	323	609	330.161	477	448	397	391	400	910	489	658
2015	244	277	469	392	244	508	545	444	558	751	503	574		244	277	469	392	244	508	545	444	558	751	503	574
2016	367	427	518	NaN	776	865	704	602	808	1008	NaN	862		367	427	518	713.162	776	865	704	602	808	1008	702.886	862
2017	366	625	NaN	NaN	676	848	675	683	813	909	924	775		366	625	541.238	572.473	676	848	675	683	813	909	924	775
2018	269	417	NaN	NaN	622	225	603	535	630	861	747	NaN		269	417	636.329	301.911	622	225	603	535	630	861	747	374.625
2019	298	NaN	535	NaN	516	803	568	694	831	NaN	567	802		298	354.512	535	632.008	516	803	568	694	831	1113.76	567	802
	r10mm Index													r10mm Index
ID	S1	S2	S3	S4	S5	S6	S7	S8	S9	S10	S11	S12		S1	S2	S3	S4	S5	S6	S7	S8	S9	S10	S11	S12
1969	11	18	9	NaN	25	17	NaN	NaN	21	24	23	18		11	18	9	13.2387	25	17	19.0436	41.5967	21	24	23	18
1970	9	13	9	17	30	25	16	28	23	NaN	12	21		9	13	9	17	30	25	16	28	23	43.18	12	21
1971	17	24	16	21	35	29	32	23	28	NaN	22	37		17	24	16	21	35	29	32	23	28	50.1223	22	37
1972	8	16	9	13	25	24	19	NaN	19	NaN	21	21		8	16	9	13	25	24	19	40.6282	19	24.6238	21	21
1973	9	16	13	14	NaN	17	18	36	21	26	10	21		9	16	13	14	23.1862	17	18	36	21	26	10	21
1974	16	16	11	20	24	22	22	35	25	27	16	17		16	16	11	20	24	22	22	35	25	27	16	17
1975	10	17	NaN	18	27	22	14	24	32	NaN	17	16		10	17	7.94043	18	27	22	14	24	32	50.2716	17	16
1976	14	12	NaN	12	NaN	20	24	18	29	31	14	19		14	12	11.5141	12	16.9122	20	24	18	29	31	14	19
1977	4	6	7	9	15	17	15	18	20	29	10	17		4	6	7	9	15	17	15	18	20	29	10	17
1978	20	16	20	21	29	25	26	33	31	NaN	21	20		20	16	20	21	29	25	26	33	31	24.7751	21	20
1979	16	17	16	21	20	35	22	18	24	36	20	26		16	17	16	21	20	35	22	18	24	36	20	26
1980	NaN	12	7	6	13	17	17	39	11	19	9	10		13.2536	12	7	6	13	17	17	39	11	19	9	10
1981	24	19	23	NaN	25	41	16	NaN	26	35	22	24		24	19	23	20.4137	25	41	16	15.3992	26	35	22	24
1982	21	17	19	17	23	38	25	31	33	28	16	33		21	17	19	17	23	38	25	31	33	28	16	33
1983	23	15	14	NaN	20	30	NaN	19	27	32	18	31		23	15	14	25.3556	20	30	17.4922	19	27	32	18	31
1984	15	13	15	15	21	26	17	25	24	29	16	24		15	13	15	15	21	26	17	25	24	29	16	24
1985	13	13	6	12	12	16	13	18	13	20	14	19		13	13	6	12	12	16	13	18	13	20	14	19
1986	12	13	NaN	19	22	33	19	17	25	28	13	28		12	13	22.0512	19	22	33	19	17	25	28	13	28
1987	10	8	15	11	16	23	16	17	20	19	22	20		10	8	15	11	16	23	16	17	20	19	22	20
1988	8	14	12	13	14	16	14	19	18	23	15	20		8	14	12	13	14	16	14	19	18	23	15	20
1989	11	10	10	NaN	13	21	13	15	21	21	12	16		11	10	10	12.4317	13	21	13	15	21	21	12	16
1990	5	9	NaN	10	17	11	12	18	20	23	15	16		5	9	8.45264	10	17	11	12	18	20	23	15	16
1991	13	10	11	14	18	20	20	19	21	26	21	19		13	10	11	14	18	20	20	19	21	26	21	19
1992	8	7	NaN	10	NaN	12	8	11	17	19	5	23		8	7	6.18217	10	10.8023	12	8	11	17	19	5	23
1993	13	13	18	29	29	30	18	23	29	35	25	23		13	13	18	29	29	30	18	23	29	35	25	23
1994	13	18	NaN	NaN	28	26	15	24	32	34	20	29		13	18	15.0751	23.354	28	26	15	24	32	34	20	29
1995	12	10	NaN	17	18	20	18	16	22	27	13	25		12	10	16.3248	17	18	20	18	16	22	27	13	25
1996	13	18	12	20	24	25	18	31	28	36	27	23		13	18	12	20	24	25	18	31	28	36	27	23
1997	18	13	10	15	20	21	20	26	22	28	16	19		18	13	10	15	20	21	20	26	22	28	16	19
1998	12	16	11	14	25	21	18	26	19	26	16	23		12	16	11	14	25	21	18	26	19	26	16	23
1999	10	13	18	NaN	26	20	21	23	20	28	13	28		10	13	18	16.5472	26	20	21	23	20	28	13	28
2000	10	16	13	NaN	25	20	11	19	19	38	9	31		10	16	13	19.5775	25	20	11	19	19	38	9	31
2001	7	9	NaN	7	17	13	11	14	15	27	8	23		7	9	5.43263	7	17	13	11	14	15	27	8	23
2002	7	NaN	18	NaN	17	24	25	22	25	40	12	20		7	11.5508	18	15.0979	17	24	25	22	25	40	12	20
2003	9	11	16	14	18	21	19	22	19	34	11	20		9	11	16	14	18	21	19	22	19	34	11	20
2004	7	8	NaN	9	11	20	NaN	18	17	29	6	18		7	8	8.06001	9	11	20	16.9371	18	17	29	6	18
2005	11	12	NaN	18	24	NaN	18	NaN	22	23	12	30		11	12	19.6495	18	24	23.4499	18	18.8044	22	23	12	30
2006	7	17	NaN	19	14	28	18	29	23	29	16	34		7	17	16.375	19	14	28	18	29	23	29	16	34
2007	11	NaN	17	19	25	28	23	NaN	24	30	19	27		11	14.3864	17	19	25	28	23	24.4583	24	30	19	27
2008	11	17	NaN	20	27	28	23	NaN	25	36	24	30		11	17	12.931	20	27	28	23	30.7053	25	36	24	30
2009	9	11	NaN	NaN	NaN	29	16	NaN	25	32	15	25		9	11	20.6687	19.1044	21.1404	29	16	10.6542	25	32	15	25
2010	11	11	NaN	16	18	27	22	NaN	17	26	16	19		11	11	17.0334	16	18	27	22	20.1814	17	26	16	19
2011	12	18	NaN	13	17	34	24	NaN	20	30	19	26		12	18	22.4716	13	17	34	24	16.277	20	30	19	26
2012	10	9	17	16	21	25	24	19	18	30	8	26		10	9	17	16	21	25	24	19	18	30	8	26
2013	11	11	23	19	23	NaN	22	20	23	29	13	23		11	11	23	19	23	27.0875	22	20	23	29	13	23
2014	9	9	18	NaN	20	18	15	16	14	29	12	21		9	9	18	19.4981	20	18	15	16	14	29	12	21
2015	6	7	13	14	6	26	22	17	16	26	13	19		6	7	13	14	6	26	22	17	16	26	13	19
2016	14	14	20	NaN	23	32	28	25	28	29	NaN	24		14	14	20	16.6507	23	32	28	25	28	29	16.2416	24
2017	14	19	NaN	NaN	25	34	24	23	29	27	20	25		14	19	21.8305	16.0635	25	34	24	23	29	27	20	25
2018	10	12	NaN	NaN	19	9	27	15	24	37	16	NaN		10	12	6.34968	5.95254	19	9	27	15	24	37	16	13.9259
2019	11	NaN	21	NaN	20	31	23	18	25	NaN	13	25		11	12.2838	21	17.6867	20	31	23	18	25	33.1388	13	25
	r1mm Index													r1mm Index
ID	S1	S2	S3	S4	S5	S6	S7	S8	S9	S10	S11	S12		S1	S2	S3	S4	S5	S6	S7	S8	S9	S10	S11	S12
1969	27	44	37	NaN	45	46	NaN	NaN	31	51	23	40		27	44	37	36.4179	45	46	55.1956	25.7769	31	51	23	40
1970	48	41	39	43	41	53	53	64	48	NaN	30	50		48	41	39	43	41	53	53	64	48	56.3692	30	50
1971	52	50	40	49	39	60	69	68	56	NaN	41	71		52	50	40	49	39	60	69	68	56	60.0098	41	71
1972	40	34	37	36	49	43	49	NaN	29	NaN	25	52		40	34	37	36	49	43	49	43.9555	29	53.3886	25	52
1973	40	33	27	37	NaN	45	47	44	35	53	22	57		40	33	27	37	46.1386	45	47	44	35	53	22	57
1974	37	36	31	46	43	50	60	64	58	52	23	49		37	36	31	46	43	50	60	64	58	52	23	49
1975	30	38	NaN	39	44	36	46	42	41	NaN	27	51		30	38	43.0551	39	44	36	46	42	41	55.0253	27	51
1976	29	45	NaN	42	NaN	35	50	40	42	56	32	45		29	45	43.5111	42	40.909	35	50	40	42	56	32	45
1977	24	25	30	24	21	31	37	34	36	47	16	40		24	25	30	24	21	31	37	34	36	47	16	40
1978	34	41	53	45	48	51	48	51	43	NaN	31	47		34	41	53	45	48	51	48	51	43	57.5155	31	47
1979	27	42	42	41	41	48	50	21	39	56	30	51		27	42	42	41	41	48	50	21	39	56	30	51
1980	NaN	28	35	26	26	24	37	51	35	43	16	26		24.2341	28	35	26	26	24	37	51	35	43	16	26
1981	38	54	49	NaN	43	50	58	NaN	45	58	26	59		38	54	49	46.2201	43	50	58	43.715	45	58	26	59
1982	44	45	49	45	48	46	57	67	61	62	33	57		44	45	49	45	48	46	57	67	61	62	33	57
1983	31	48	44	NaN	41	44	NaN	48	53	61	29	44		31	48	44	43.8385	41	44	57.8644	48	53	61	29	44
1984	28	38	38	38	38	37	50	45	54	56	28	45		28	38	38	38	38	37	50	45	54	56	28	45
1985	19	34	26	29	26	40	36	35	43	43	40	33		19	34	26	29	26	40	36	35	43	43	40	33
1986	23	34	NaN	38	36	43	52	44	60	53	23	43		23	34	31.9856	38	36	43	52	44	60	53	23	43
1987	18	34	34	32	37	32	40	35	42	42	31	34		18	34	34	32	37	32	40	35	42	42	31	34
1988	21	34	35	27	27	28	35	43	39	43	27	38		21	34	35	27	27	28	35	43	39	43	27	38
1989	26	35	35	NaN	33	44	40	41	50	45	26	33		26	35	35	36.0467	33	44	40	41	50	45	26	33
1990	19	34	NaN	24	27	38	37	38	39	46	30	34		19	34	27.368	24	27	38	37	38	39	46	30	34
1991	34	37	35	44	40	39	47	52	54	59	40	38		34	37	35	44	40	39	47	52	54	59	40	38
1992	17	29	NaN	25	NaN	36	43	49	40	38	13	38		17	29	36.4253	25	25.2551	36	43	49	40	38	13	38
1993	32	45	46	44	48	46	58	62	55	59	39	41		32	45	46	44	48	46	58	62	55	59	39	41
1994	31	43	NaN	NaN	49	45	59	65	64	63	39	46		31	43	46.5003	43.3538	49	45	59	65	64	63	39	46
1995	24	36	NaN	39	38	34	41	49	47	51	33	37		24	36	39.4952	39	38	34	41	49	47	51	33	37
1996	40	54	47	46	46	46	63	62	62	73	46	55		40	54	47	46	46	46	63	62	62	73	46	55
1997	23	33	41	34	41	39	44	52	49	58	31	38		23	33	41	34	41	39	44	52	49	58	31	38
1998	27	41	42	38	46	46	42	57	47	56	44	31		27	41	42	38	46	46	42	57	47	56	44	31
1999	28	39	39	NaN	46	46	55	56	50	61	42	40		28	39	39	41.931	46	46	55	56	50	61	42	40
2000	41	48	47	NaN	60	36	44	58	40	58	57	44		41	48	47	36.8147	60	36	44	58	40	58	57	44
2001	26	41	NaN	31	39	30	45	47	22	45	42	33		26	41	40.8583	31	39	30	45	47	22	45	42	33
2002	25	NaN	45	NaN	39	31	39	59	34	61	42	31		25	32.3629	45	29.5769	39	31	39	59	34	61	42	31
2003	27	31	43	30	53	40	45	61	40	59	41	29		27	31	43	30	53	40	45	61	40	59	41	29
2004	26	37	NaN	33	29	33	NaN	44	37	48	39	23		26	37	36.0327	33	29	33	32.4796	44	37	48	39	23
2005	21	40	NaN	41	47	NaN	58	NaN	41	55	48	43		21	40	36.6551	41	47	44.1679	58	45.7161	41	55	48	43
2006	39	51	NaN	45	49	46	61	57	43	61	60	50		39	51	39.937	45	49	46	61	57	43	61	60	50
2007	29	NaN	43	47	45	57	58	NaN	44	63	57	52		29	53.1559	43	47	45	57	58	42.5048	44	63	57	52
2008	41	44	NaN	53	45	54	57	NaN	55	65	62	55		41	44	40.0136	53	45	54	57	69.4694	55	65	62	55
2009	26	34	NaN	NaN	NaN	45	43	NaN	40	54	47	42		26	34	33.7804	37.5115	42.2186	45	43	49.4133	40	54	47	42
2010	27	37	NaN	39	43	36	43	NaN	36	49	42	37		27	37	37.9834	39	43	36	43	48.2429	36	49	42	37
2011	36	44	NaN	43	50	40	53	NaN	43	67	58	48		36	44	44.2258	43	50	40	53	57.6877	43	67	58	48
2012	37	39	35	37	43	33	52	46	41	60	39	45		37	39	35	37	43	33	52	46	41	60	39	45
2013	38	34	43	43	44	NaN	37	54	38	57	39	41		38	34	43	43	44	34.0062	37	54	38	57	39	41
2014	27	29	39	NaN	40	25	25	46	26	50	45	43		27	29	39	28.812	40	25	25	46	26	50	45	43
2015	32	28	38	31	27	28	31	52	33	42	37	37		32	28	38	31	27	28	31	52	33	42	37	37
2016	38	33	46	NaN	41	44	54	56	40	61	NaN	52		38	33	46	50.7861	41	44	54	56	40	61	31.1611	52
2017	46	53	NaN	NaN	47	53	50	63	45	51	60	53		46	53	43.1972	43.2808	47	53	50	63	45	51	60	53
2018	30	51	NaN	NaN	39	12	50	56	37	63	48	NaN		30	51	52.2019	22.6332	39	12	50	56	37	63	48	32.2675
2019	35	NaN	47	NaN	33	57	37	59	48	NaN	73	54		35	43.0364	47	60.1999	33	57	37	59	48	64.3856	73	54
	r20mm Index													r20mm Index
ID	S1	S2	S3	S4	S5	S6	S7	S8	S9	S10	S11	S12		S1	S2	S3	S4	S5	S6	S7	S8	S9	S10	S11	S12
1969	3	9	5	NaN	11	12	NaN	NaN	11	19	15	9		3	9	5	14.9643	11	12	7.97001	14.0245	11	19	15	9
1970	3	5	2	17	9	15	6	11	12	NaN	8	10		3	5	2	17	9	15	6	11	12	18.8696	8	10
1971	7	14	6	21	20	16	10	8	14	NaN	14	21		7	14	6	21	20	16	10	8	14	10.4803	14	21
1972	4	7	4	13	13	10	5	NaN	9	NaN	14	10		4	7	4	13	13	10	5	14.335	9	17.6014	14	10
1973	4	2	2	14	NaN	10	5	3	8	12	4	10		4	2	2	14	2.7874	10	5	3	8	12	4	10
1974	3	4	3	20	13	13	8	17	12	16	11	7		3	4	3	20	13	13	8	17	12	16	11	7
1975	4	9	NaN	18	15	8	6	12	20	NaN	7	7		4	9	0.590805	18	15	8	6	12	20	17.3263	7	7
1976	5	5	NaN	12	NaN	12	6	11	12	19	6	12		5	5	5.10911	12	8.54486	12	6	11	12	19	6	12
1977	2	2	3	9	6	11	4	12	14	15	6	10		2	2	3	9	6	11	4	12	14	15	6	10
1978	9	8	11	21	20	9	11	22	14	NaN	12	14		9	8	11	21	20	9	11	22	14	19.4364	12	14
1979	9	6	6	21	8	19	9	13	13	22	10	12		9	6	6	21	8	19	9	13	13	22	10	12
1980	NaN	8	2	6	9	12	6	8	4	7	5	5		6.5721	8	2	6	9	12	6	8	4	7	5	5
1981	11	13	8	NaN	16	37	6	NaN	14	21	9	16		11	13	8	21.5122	16	37	6	14.0702	14	21	9	16
1982	9	10	7	17	14	23	7	15	15	14	6	21		9	10	7	17	14	23	7	15	15	14	6	21
1983	9	9	5	NaN	13	17	NaN	11	13	17	9	18		9	9	5	22.953	13	17	8.70324	11	13	17	9	18
1984	5	5	8	15	14	18	8	12	11	20	8	11		5	5	8	15	14	18	8	12	11	20	8	11
1985	8	4	3	12	7	7	6	10	8	11	3	11		8	4	3	12	7	7	6	10	8	11	3	11
1986	4	6	NaN	19	13	17	5	5	13	16	7	14		4	6	8.44754	19	13	17	5	5	13	16	7	14
1987	5	3	10	11	11	11	7	7	8	14	15	10		5	3	10	11	11	11	7	7	8	14	15	10
1988	5	8	7	13	8	6	8	9	8	12	7	12		5	8	7	13	8	6	8	9	8	12	7	12
1989	4	5	3	NaN	8	8	4	4	12	15	7	7		4	5	3	12.5072	8	8	4	4	12	15	7	7
1990	4	5	NaN	10	10	5	3	7	10	14	9	10		4	5	5.77755	10	10	5	3	7	10	14	9	10
1991	7	7	3	14	7	9	5	9	11	16	13	8		7	7	3	14	7	9	5	9	11	16	13	8
1992	3	1	NaN	10	NaN	5	3	5	9	13	3	8		3	1	5.03347	10	6.66173	5	3	5	9	13	3	8
1993	4	9	11	29	18	16	10	6	20	22	12	14		4	9	11	29	18	16	10	6	20	22	12	14
1994	6	8	NaN	NaN	20	13	10	9	14	22	15	18		6	8	13.9184	24.0195	20	13	10	9	14	22	15	18
1995	6	3	NaN	17	9	9	10	7	12	18	7	12		6	3	8.97098	17	9	9	10	7	12	18	7	12
1996	7	12	5	20	9	13	8	16	13	20	14	13		7	12	5	20	9	13	8	16	13	20	14	13
1997	7	10	5	15	10	9	11	11	12	13	10	9		7	10	5	15	10	9	11	11	12	13	10	9
1998	8	10	6	14	15	14	10	15	9	19	9	17		8	10	6	14	15	14	10	15	9	19	9	17
1999	4	6	4	NaN	11	12	11	11	11	14	9	17		4	6	4	17.7261	11	12	11	11	11	14	9	17
2000	4	7	6	NaN	12	6	5	4	6	27	5	22		4	7	6	13.2113	12	6	5	4	6	27	5	22
2001	3	4	NaN	7	7	4	4	7	9	15	3	9		3	4	6.84936	7	7	4	4	7	9	15	3	9
2002	5	NaN	11	NaN	11	11	17	10	15	28	5	15		5	1.91115	11	32.9674	11	11	17	10	15	28	5	15
2003	5	6	6	14	9	12	11	13	12	22	4	13		5	6	6	14	9	12	11	13	12	22	4	13
2004	2	3	NaN	9	5	9	NaN	12	9	16	3	12		2	3	4.306	9	5	9	7.87505	12	9	16	3	12
2005	5	8	NaN	18	8	NaN	12	NaN	9	9	7	17		5	8	1.60747	18	8	11.5615	12	7.13317	9	9	7	17
2006	3	11	NaN	19	10	17	7	16	13	22	8	17		3	11	5.40998	19	10	17	7	16	13	22	8	17
2007	4	NaN	9	19	12	14	10	NaN	13	19	7	16		4	5.64979	9	19	12	14	10	8.8363	13	19	7	16
2008	3	9	NaN	20	13	12	8	NaN	12	21	13	17		3	9	8.3318	20	13	12	8	8.3918	12	21	13	17
2009	4	2	NaN	NaN	NaN	13	8	NaN	14	17	8	15		4	2	7.87499	21.4864	4.90883	13	8	3.73267	14	17	8	15
2010	1	3	NaN	16	8	15	10	NaN	10	19	8	12		1	3	6.52617	16	8	15	10	11.1493	10	19	8	12
2011	5	7	NaN	13	9	20	7	NaN	9	12	15	19		5	7	6.99083	13	9	20	7	14.5217	9	12	15	19
2012	4	3	8	16	9	13	9	8	11	15	4	13		4	3	8	16	9	13	9	8	11	15	4	13
2013	4	7	6	19	13	NaN	10	9	9	18	6	12		4	7	6	19	13	10.479	10	9	9	18	6	12
2014	3	6	12	NaN	10	11	8	6	8	13	9	8		3	6	12	8.69848	10	11	8	6	8	13	9	8
2015	3	5	7	14	1	10	10	6	11	15	10	9		3	5	7	14	1	10	10	6	11	15	10	9
2016	7	7	8	NaN	14	16	15	8	15	21	NaN	18		7	7	8	31.2856	14	16	15	8	15	21	7.02942	18
2017	6	12	NaN	NaN	14	15	10	11	12	17	13	15		6	12	7.56872	18.3354	14	15	10	11	12	17	13	15
2018	4	6	NaN	NaN	11	5	10	7	15	16	11	NaN		4	6	7.71598	19.7685	11	5	10	7	15	16	11	9.56456
2019	3	NaN	9	NaN	11	15	6	9	20	NaN	4	17		3	4.81085	9	19.5536	11	15	6	9	20	26.9063	4	17
	r3mm Index													r3mm Index
ID	S1	S2	S3	S4	S5	S6	S7	S8	S9	S10	S11	S12		S1	S2	S3	S4	S5	S6	S7	S8	S9	S10	S11	S12
1969	24	28	22	NaN	41	35	NaN	NaN	29	37	23	33		24	28	22	31.2443	41	35	38.2783	46.4745	29	37	23	33
1970	27	23	29	29	41	41	40	58	42	NaN	26	43		27	23	29	29	41	41	40	58	42	52.1061	26	43
1971	36	39	28	40	39	51	56	60	49	NaN	35	58		36	39	28	40	39	51	56	60	49	55.4495	35	58
1972	20	31	23	28	37	43	40	NaN	26	NaN	25	39		20	31	23	28	37	43	40	28.0734	26	43.1175	25	39
1973	22	23	26	28	NaN	33	36	44	32	47	19	46		22	23	26	28	38.8811	33	36	44	32	47	19	46
1974	29	31	27	35	41	35	51	62	49	41	21	37		29	31	27	35	41	35	51	62	49	41	21	37
1975	25	29	NaN	28	43	30	36	30	41	NaN	25	36		25	29	34.22	28	43	30	36	30	41	51.4598	25	36
1976	22	30	NaN	34	NaN	30	45	38	40	53	27	42		22	30	36.118	34	35.8822	30	45	38	40	53	27	42
1977	12	11	23	18	21	26	30	30	34	43	14	27		12	11	23	18	21	26	30	30	34	43	14	27
1978	33	31	40	35	45	44	45	48	42	NaN	27	31		33	31	40	35	45	44	45	48	42	50.3371	27	31
1979	23	27	31	30	33	46	43	20	38	51	26	43		23	27	31	30	33	46	43	20	38	51	26	43
1980	NaN	19	22	17	21	21	24	50	29	30	14	19		16.3716	19	22	17	21	21	24	50	29	30	14	19
1981	37	40	38	NaN	39	48	47	NaN	41	48	25	45		37	40	38	33.4185	39	48	47	59.9264	41	48	25	45
1982	37	37	40	35	40	42	43	54	54	51	28	48		37	37	40	35	40	42	43	54	54	51	28	48
1983	31	34	33	NaN	36	42	NaN	39	49	50	26	38		31	34	33	35.7255	36	42	42.3131	39	49	50	26	38
1984	25	24	29	29	33	36	38	39	47	47	27	40		25	24	29	29	33	36	38	39	47	47	27	40
1985	19	20	17	21	23	30	27	34	39	37	30	26		19	20	17	21	23	30	27	34	39	37	30	26
1986	23	23	NaN	27	29	41	34	38	47	46	19	38		23	23	21.0054	27	29	41	34	38	47	46	19	38
1987	18	24	25	23	25	28	27	30	36	33	28	31		18	24	25	23	25	28	27	30	36	33	28	31
1988	20	24	22	22	21	26	26	35	33	35	20	33		20	24	22	22	21	26	26	35	33	35	20	33
1989	23	21	20	NaN	29	38	23	27	39	37	22	28		23	21	20	23.2159	29	38	23	27	39	37	22	28
1990	15	21	NaN	18	25	27	29	34	34	35	27	29		15	21	23.0222	18	25	27	29	34	34	35	27	29
1991	28	25	26	34	34	34	36	40	39	45	37	33		28	25	26	34	34	34	36	40	39	45	37	33
1992	17	21	NaN	17	NaN	26	23	25	31	30	12	32		17	21	19.9931	17	22.2839	26	23	25	31	30	12	32
1993	29	26	35	38	44	43	41	42	47	47	36	36		29	26	35	38	44	43	41	42	47	47	36	36
1994	30	31	NaN	NaN	40	42	44	51	53	48	35	43		30	31	28.8032	36.8746	40	42	44	51	53	48	35	43
1995	22	26	NaN	31	33	30	27	30	38	38	27	35		22	26	24.9914	31	33	30	27	30	38	38	27	35
1996	31	31	40	36	46	43	46	45	53	61	37	43		31	31	40	36	46	43	46	45	53	61	37	43
1997	21	26	26	25	36	34	36	41	38	46	24	31		21	26	26	25	36	34	36	41	38	46	24	31
1998	25	31	28	35	40	41	36	42	37	44	27	30		25	31	28	35	40	41	36	42	37	44	27	30
1999	26	29	29	NaN	40	37	41	44	45	47	32	35		26	29	29	34.8582	40	37	41	44	45	47	32	35
2000	33	30	33	NaN	46	36	31	44	26	52	34	40		33	30	33	34.5697	46	36	31	44	26	52	34	40
2001	21	22	NaN	20	33	28	24	30	21	36	23	29		21	22	28.7731	20	33	28	24	30	21	36	23	29
2002	18	NaN	38	NaN	34	28	33	49	30	54	32	29		18	17.7767	38	25.4538	34	28	33	49	30	54	32	29
2003	23	23	32	24	40	38	34	46	29	48	25	29		23	23	32	24	40	38	34	46	29	48	25	29
2004	18	23	NaN	21	23	31	NaN	36	33	40	19	22		18	23	26.5647	21	23	31	27.3255	36	33	40	19	22
2005	19	24	NaN	32	35	NaN	41	NaN	31	41	25	41		19	24	23.9255	32	35	31.4162	41	43.0652	31	41	25	41
2006	28	28	NaN	35	40	37	41	53	29	50	41	45		28	28	33.612	35	40	37	41	53	29	50	41	45
2007	19	NaN	31	35	38	44	45	NaN	30	50	39	45		19	27.4635	31	35	38	44	45	24.9502	30	50	39	45
2008	28	33	NaN	45	37	49	44	NaN	42	59	57	51		28	33	31.3156	45	37	49	44	20.4134	42	59	57	51
2009	16	23	NaN	NaN	NaN	44	29	NaN	36	47	36	39		16	23	22.7987	24.603	27.7676	44	29	14.5281	36	47	36	39
2010	21	27	NaN	29	31	36	37	NaN	25	35	31	33		21	27	25.0552	29	31	36	37	27.5708	25	35	31	33
2011	25	31	NaN	31	36	40	36	NaN	32	49	41	43		25	31	31.3764	31	36	40	36	21.9103	32	49	41	43
2012	19	19	29	31	32	33	41	40	34	44	22	36		19	19	29	31	32	33	41	40	34	44	22	36
2013	27	24	33	33	31	NaN	31	40	31	47	30	36		27	24	33	33	31	29.41	31	40	31	47	30	36
2014	18	23	30	NaN	32	25	24	28	20	37	28	39		18	23	30	20.7118	32	25	24	28	20	37	28	39
2015	22	18	27	25	22	28	28	37	26	30	23	31		22	18	27	25	22	28	28	37	26	30	23	31
2016	23	23	35	NaN	37	43	46	50	35	50	NaN	39		23	23	35	30.8261	37	43	46	50	35	50	28.7086	39
2017	31	44	NaN	NaN	38	47	41	47	41	42	48	39		31	44	32.1182	35.6153	38	47	41	47	41	42	48	39
2018	18	29	NaN	NaN	32	12	50	41	33	54	30	NaN		18	29	47.8348	35.5449	32	12	50	41	33	54	30	41.1855
2019	26	NaN	36	NaN	32	40	37	45	47	NaN	64	42		26	31.3394	36	34.9845	32	40	37	45	47	44.1525	64	42
	rx1day Index													rx1day Index
ID	S1	S2	S3	S4	S5	S6	S7	S8	S9	S10	S11	S12		S1	S2	S3	S4	S5	S6	S7	S8	S9	S10	S11	S12
1969	35	65	56	NaN	60	89	NaN	NaN	83	87	77	61		35	65	56	74.7433	60	89	89.703	79.4165	83	87	77	61
1970	25	41	47	42.9	35	59	80	55	52	NaN	58	77		25	41	47	42.9	35	59	80	55	52	75.487	58	77
1971	65	94	77	67.5	80	89	42	30	114	NaN	93	72		65	94	77	67.5	80	89	42	30	114	51.3339	93	72
1972	47	53	62	77.2	40	70	49	NaN	51	NaN	70	45		47	53	62	77.2	40	70	49	33.5572	51	85.2484	70	45
1973	31	48	24	36.2	NaN	98	70	20	47	56	135	44		31	48	24	36.2	64.8581	98	70	20	47	56	135	44
1974	25	45	47	39.2	75	70	46	45	57	80	49	72		25	45	47	39.2	75	70	46	45	57	80	49	72
1975	36	50	NaN	52	42	70	38	113	103	NaN	62	42		36	50	48.2311	52	42	70	38	113	103	136.958	62	42
1976	36	92	NaN	91.9	NaN	73	49	56	55	82	38	62		36	92	68.1395	91.9	96.5443	73	49	56	55	82	38	62
1977	30	46	44	50.2	85	58	50	95	57	97	70	48		30	46	44	50.2	85	58	50	95	57	97	70	48
1978	41	49	60	66.6	56	42	52	51	84	NaN	75	87		41	49	60	66.6	56	42	52	51	84	74.4812	75	87
1979	52	41	70	101.4	110	71	36	55	71	58	71	70		52	41	70	101.4	110	71	36	55	71	58	71	70
1980	NaN	49	38	71.2	70	50	50	25	25	38	30	65		25.7919	49	38	71.2	70	50	50	25	25	38	30	65
1981	54	57	64	NaN	107	100	41	NaN	100	70	59	60		54	57	64	66.1126	107	100	41	41.3231	100	70	59	60
1982	40	56	54	72.6	78	100	58	60	123	67	76.1	60		40	56	54	72.6	78	100	58	60	123	67	76.1	60
1983	53	47	59	NaN	55	100	NaN	65	82	71	70.8	88		53	47	59	65.4836	55	100	70.407	65	82	71	70.8	88
1984	48	42	32	48	62	70	42	58	84	73	78	70		48	42	32	48	62	70	42	58	84	73	78	70
1985	50	34	33	50.8	60	61	46	72	80	55	49	90		50	34	33	50.8	60	61	46	72	80	55	49	90
1986	65	67	NaN	88.9	71	80	33	31	82	79	80	74		65	67	88.9909	88.9	71	80	33	31	82	79	80	74
1987	39	40	76	57.6	93	70	47	40	57	65	120	56		39	40	76	57.6	93	70	47	40	57	65	120	56
1988	34	48	50	47.5	140	130	44	45	134	125	50	82		34	48	50	47.5	140	130	44	45	134	125	50	82
1989	35	31	48	NaN	60	55	45	28	51	97	46	53		35	31	48	55.3533	60	55	45	28	51	97	46	53
1990	75	50	NaN	53	50	41	24	32	58	97	100	45		75	50	101.958	53	50	41	24	32	58	97	100	45
1991	50	39	56	38	38	54	55	42	68	95	50	57		50	39	56	38	38	54	55	42	68	95	50	57
1992	43	59	NaN	40.6	NaN	30	61	45	43	66	80	52		43	59	53.5336	40.6	58.3427	30	61	45	43	66	80	52
1993	45	50	38	51.2	80	66	48	56	95	77	48	66		45	50	38	51.2	80	66	48	56	95	77	48	66
1994	70	59	NaN	NaN	111	98	107	81	103	119	72	71		70	59	116.702	116.397	111	98	107	81	103	119	72	71
1995	40	24	NaN	57.1	77	55	54	50	77	99	67	65		40	24	61.352	57.1	77	55	54	50	77	99	67	65
1996	38	54	60	39	121	120	33	60	117	85	43	69		38	54	60	39	121	120	33	60	117	85	43	69
1997	41	38	45	70.5	67	60	85	53	78	57	75	54		41	38	45	70.5	67	60	85	53	78	57	75	54
1998	60	116	76	60	100	163	93	87	101	89	54	89		60	116	76	60	100	163	93	87	101	89	54	89
1999	35	84	31	NaN	52	60	61	63	45	62	49	77		35	84	31	47.2481	52	60	61	63	45	62	49	77
2000	54	53	45	NaN	50	120	33	38	65	84	61	71		54	53	45	31.8517	50	120	33	38	65	84	61	71
2001	37	48	NaN	75.2	55	59	38	60	60	99	64	58		37	48	65.8708	75.2	55	59	38	60	60	99	64	58
2002	46	NaN	70	NaN	80	67	52	51	60	67	48	121		46	53.0989	70	96.3373	80	67	52	51	60	67	48	121
2003	45	61	53	58.5	76	87	85	38	80	77	35	65		45	61	53	58.5	76	87	85	38	80	77	35	65
2004	31	55	NaN	52.6	38	71	NaN	48	100	100	33	75		31	55	55.2161	52.6	38	71	60.1535	48	100	100	33	75
2005	43	47	NaN	55.9	65	NaN	53	NaN	72	48	65	76		43	47	39.9138	55.9	65	63.7243	53	45.9458	72	48	65	76
2006	25	59	NaN	54.6	67	70	71	64	73	76	94	80		25	59	45.7557	54.6	67	70	71	64	73	76	94	80
2007	39	NaN	70	49	55	75	55	NaN	65	97	65	80		39	60.1917	70	49	55	75	55	72.7056	65	97	65	80
2008	58	55	NaN	42.6	44	59	39	NaN	66	72	108	57		58	55	73.4377	42.6	44	59	39	33.17	66	72	108	57
2009	67	80	NaN	NaN	NaN	50	38	NaN	40	44	146	130		67	80	128.059	165.864	102.687	50	38	51.4556	40	44	146	130
2010	46	40	NaN	93.9	111	65	65	NaN	78	65	78	90		46	40	69.4692	93.9	111	65	65	61.5801	78	65	78	90
2011	39	42	NaN	78	77	82	49	NaN	276	92	100	81		39	42	50.5759	78	77	82	49	46.2493	276	92	100	81
2012	53	29	63	64.7	71	60	50	44	70	60	80	61		53	29	63	64.7	71	60	50	44	70	60	80	61
2013	39	62	66	70.4	57	NaN	67	44	61	94	55	75		39	62	66	70.4	57	72.0504	67	44	61	94	55	75
2014	55	47	88	NaN	37	40	44	32	68	94	69	74		55	47	88	70.2084	37	40	44	32	68	94	69	74
2015	45	60	54	65.8	78	60	54	44	115	60	65	84		45	60	54	65.8	78	60	54	44	115	60	65	84
2016	39	46	51	NaN	61	75	58	38	80	77	NaN	79		39	46	51	55.6361	61	75	58	38	80	77	56.5655	79
2017	43	54	NaN	NaN	49	68	64	69	90	65	117	70		43	54	48.3182	43.3632	49	68	64	69	90	65	117	70
2018	38	67	NaN	NaN	108	36	50	44	57	41	163	NaN		38	67	81.512	138.776	108	36	50	44	57	41	163	131.761
2019	33	NaN	62	NaN	49	68	70	111	85	NaN	45	87		33	74.4304	62	57.7511	49	68	70	111	85	133.022	45	87
	rx5day Index													rx5day Index
ID	S1	S2	S3	S4	S5	S6	S7	S8	S9	S10	S11	S12		S1	S2	S3	S4	S5	S6	S7	S8	S9	S10	S11	S12
1969	59	99	62	NaN	122	101	NaN	NaN	125	175	179	148		59	99	62	90.6665	122	101	98.7082	104.74	125	175	179	148
1970	43	56	71	96.6	85	96	98	91	110	NaN	100	120		43	56	71	96.6	85	96	98	91	110	138.234	100	120
1971	76	143	140	153.8	197	188	90	74	228	NaN	126	159		76	143	140	153.8	197	188	90	74	228	217.073	126	159
1972	56	132	83	102.6	82	115	85	NaN	90	NaN	90	89		56	132	83	102.6	82	115	85	95.5746	90	134.965	90	89
1973	36	81	39	90	NaN	128	107	55	98	122	138	103		36	81	39	90	92.9557	128	107	55	98	122	138	103
1974	72	81	70	93.2	165	142	98	141	138	166	113	104		72	81	70	93.2	165	142	98	141	138	166	113	104
1975	50	109	NaN	76.6	119	115	83	169	161	NaN	104	70		50	109	96.8332	76.6	119	115	83	169	161	197.787	104	70
1976	64	100	NaN	118.3	NaN	108	95	109	94	118	78	112		64	100	71.0276	118.3	111.174	108	95	109	94	118	78	112
1977	64	49	62	106.1	147	104	89	155	120	173	103	96		64	49	62	106.1	147	104	89	155	120	173	103	96
1978	92	95	107	82	112	96	94	164	174	NaN	132	131		92	95	107	82	112	96	94	164	174	172.001	132	131
1979	112	78	96	144.3	129	166	91	105	109	104	137	125		112	78	96	144.3	129	166	91	105	109	104	137	125
1980	NaN	78	53	94.1	98	116	78	80	62	69	54	76		49.7021	78	53	94.1	98	116	78	80	62	69	54	76
1981	103	133	110	NaN	161	355	146	NaN	142	220	105.2	117		103	133	110	111.62	161	355	146	53.6277	142	220	105.2	117
1982	93	98	88	129.9	151	263	97	133	183.75	147	115.5	130		93	98	88	129.9	151	263	97	133	183.75	147	115.5	130
1983	99	104	120	NaN	142	162	NaN	143	189	182	126.8	185		99	104	120	126.481	142	162	90.199	143	189	182	126.8	185
1984	79	83	92	92.9	136	170	103	123	127	137	90	112		79	83	92	92.9	136	170	103	123	127	137	90	112
1985	70	71	77	126.9	149	125	99	120.83	125	98	68	138		70	71	77	126.9	149	125	99	120.83	125	98	68	138
1986	83	83	NaN	124	133	120	62	56	121	152	80	109		83	83	117.937	124	133	120	62	56	121	152	80	109
1987	73	99	117	108.7	158	198	83	73	150	185	221	126		73	99	117	108.7	158	198	83	73	150	185	221	126
1988	51	74	72	72.3	152	140	89	107	146	187	76	151		51	74	72	72.3	152	140	89	107	146	187	76	151
1989	70	68	115	NaN	163	125	88	65	111	142	87	106		70	68	115	126.542	163	125	88	65	111	142	87	106
1990	80	75	NaN	90.7	82	63	66	64	114	161	127	83		80	75	116.279	90.7	82	63	66	64	114	161	127	83
1991	78	54	86	116.9	93	117	75	107	119	181	144	157		78	54	86	116.9	93	117	75	107	119	181	144	157
1992	51	72	NaN	62.2	NaN	65	66	79	81	89	100	125		51	72	72.6502	62.2	66.2912	65	66	79	81	89	100	125
1993	108	102	107	127	131	138	95	82	162	172	138	134		108	102	107	127	131	138	95	82	162	172	138	134
1994	120	72	NaN	NaN	267	175	152	111	171	230	168	105		120	72	108.462	178.863	267	175	152	111	171	230	168	105
1995	72	54	NaN	86.6	145	100	90	68	111	147	97	141		72	54	86.7784	86.6	145	100	90	68	111	147	97	141
1996	80	81	92	81.1	162	152	66	121	172	148	90	90		80	81	92	81.1	162	152	66	121	172	148	90	90
1997	85	113	102	123.5	112	107	125	129	145	156	145	105		85	113	102	123.5	112	107	125	129	145	156	145	105
1998	77	211	92	96	175	234	169	142	214	202	132	164		77	211	92	96	175	234	169	142	214	202	132	164
1999	52	121	75	NaN	119	111	90	170	115	147	98	164		52	121	75	56.1713	119	111	90	170	115	147	98	164
2000	70	110	95	NaN	103	183	52	81	129	140	97	149		70	110	95	154.738	103	183	52	81	129	140	97	149
2001	74	65	NaN	95.4	74	76	72	68	82	134	91	105		74	65	96.4548	95.4	74	76	72	68	82	134	91	105
2002	83	NaN	101	NaN	144	125	120	92	125	151	94	266		83	110.863	101	79.358	144	125	120	92	125	151	94	266
2003	80	112	89	76	129	183	170	124	123	208	80	86		80	112	89	76	129	183	170	124	123	208	80	86
2004	48	62	NaN	102.7	59	136	NaN	100	181	187	55	127		48	62	87.589	102.7	59	136	41.4605	100	181	187	55	127
2005	78	67	NaN	111	115	NaN	123	NaN	104	105	116	134		78	67	63.6224	111	115	116.513	123	46.6077	104	105	116	134
2006	46	136	NaN	69.7	145	155	118	151	117	135	140	157		46	136	62.4823	69.7	145	155	118	151	117	135	140	157
2007	70	NaN	107	96.1	99	183	107	NaN	138	193	110	133		70	151.272	107	96.1	99	183	107	158.265	138	193	110	133
2008	80	117	NaN	92.9	135	174	106	NaN	138	160	216	104		80	117	89.7535	92.9	135	174	106	67.8542	138	160	216	104
2009	79	94	NaN	NaN	NaN	152	105	NaN	97	121	231	311		79	94	78.6153	486.669	182.002	152	105	54.8202	97	121	231	311
2010	62	90	NaN	167.8	145	164	113	NaN	109	176	167	121		62	90	76.4976	167.8	145	164	113	79.7621	109	176	167	121
2011	70	88	NaN	182.6	142	150	114	NaN	314	216	182	169		70	88	90.7604	182.6	142	150	114	121.978	314	216	182	169
2012	74	76	98	132.6	129	143	89	82	124	124	104	124		74	76	98	132.6	129	143	89	82	124	124	104	124
2013	65	86	95	88	96	NaN	89	96	114	161	132	123		65	86	95	88	96	88.887	89	96	114	161	132	123
2014	67	77	126	NaN	103	89	71	58	89	175	113	145		67	77	126	107.563	103	89	71	58	89	175	113	145
2015	98	129	142	108.9	88	121	114	77	183	143	202	186		98	129	142	108.9	88	121	114	77	183	143	202	186
2016	96	107	112	NaN	132	200	90	82	157	229	NaN	176		96	107	112	98.4201	132	200	90	82	157	229	215.605	176
2017	66	138	NaN	NaN	115	184	107	109	109	193	168	103		66	138	87.989	97.4128	115	184	107	109	109	193	168	103
2018	80	83	NaN	NaN	141	99	96	104	116	120	284	NaN		80	83	84.6481	502.553	141	99	96	104	116	120	284	273.812
2019	45	NaN	113	NaN	97	166	97	205	154	NaN	78	153		45	146.417	113	52.5643	97	166	97	205	154	184.401	78	153
	sdii Index													sdii Index
ID	S1	S2	S3	S4	S5	S6	S7	S8	S9	S10	S11	S12		S1	S2	S3	S4	S5	S6	S7	S8	S9	S10	S11	S12
1969	10.4074	12.2045	8.13514	NaN	13.7778	13.087	NaN	NaN	21.0323	17.7647	27.6957	13.375		10.4074	12.2045	8.13514	16.9842	13.7778	13.087	8.90272	48.7201	21.0323	17.7647	27.6957	13.375
1970	5.89583	8.09756	7.10256	12.3163	14.3415	12.5094	10.4151	10.8594	13.9583	NaN	13.3	13.56		5.89583	8.09756	7.10256	12.3163	14.3415	12.5094	10.4151	10.8594	13.9583	15.5137	13.3	13.56
1971	9.03846	14.66	11.725	12.7429	23.8718	15.8833	10.6522	9.17647	16.1786	NaN	17.4634	15.8592		9.03846	14.66	11.725	12.7429	23.8718	15.8833	10.6522	9.17647	16.1786	21.5736	17.4634	15.8592
1972	7.25	12.6176	8.43243	14.3861	11.5918	14.3023	9.18367	NaN	16.0345	NaN	24.4	9.80769		7.25	12.6176	8.43243	14.3861	11.5918	14.3023	9.18367	44.9703	16.0345	18.4265	24.4	9.80769
1973	6.15	10.303	9.25926	10.4757	NaN	12.3333	10.8511	10.6591	13.9429	14.0755	15.6364	10.3509		6.15	10.303	9.25926	10.4757	13.6309	12.3333	10.8511	10.6591	13.9429	14.0755	15.6364	10.3509
1974	8.48649	10.3611	9.06452	11.1283	15.7907	12.66	10.2333	14.375	11.6724	16.9615	21.6087	11.5306		8.48649	10.3611	9.06452	11.1283	15.7907	12.66	10.2333	14.375	11.6724	16.9615	21.6087	11.5306
1975	9.3	13.4737	NaN	12.6462	14.8409	13.0556	8.15217	14.7143	22.4878	NaN	14.1481	9.2549		9.3	13.4737	9.0183	12.6462	14.8409	13.0556	8.15217	14.7143	22.4878	12.3828	14.1481	9.2549
1976	9.82759	8.88889	NaN	11.9	NaN	15.4571	10	13.825	13.7619	16.0357	11.1562	15.3333		9.82759	8.88889	10.3768	11.9	14.5714	15.4571	10	13.825	13.7619	16.0357	11.1562	15.3333
1977	5.33333	6.84	8.16667	14.3042	18.4286	15.9032	9.94595	18.0294	15.9167	17.8298	20.5625	12.475		5.33333	6.84	8.16667	14.3042	18.4286	15.9032	9.94595	18.0294	15.9167	17.8298	20.5625	12.475
1978	14.1765	11.1707	11.6415	13.6156	17.1042	12.902	12.7708	16.8235	19.9767	NaN	17.7419	16.4043		14.1765	11.1707	11.6415	13.6156	17.1042	12.902	12.7708	16.8235	19.9767	22.0228	17.7419	16.4043
1979	15.5556	10.5476	10.7619	16.8976	15.8293	21.625	10.48	22.6667	18.1538	16.75	19.0333	14.9608		15.5556	10.5476	10.7619	16.8976	15.8293	21.625	10.48	22.6667	18.1538	16.75	19.0333	14.9608
1980	NaN	12.3929	6.82857	10.4923	14	17.9167	9.78378	11.4314	8.14286	10.186	13.25	12.6923		14.2399	12.3929	6.82857	10.4923	14	17.9167	9.78378	11.4314	8.14286	10.186	13.25	12.6923
1981	15.6053	12.3519	11.2041	NaN	18.2093	37.98	8.33621	NaN	18.5111	18.4181	17.1038	12.5254		15.6053	12.3519	11.2041	15.7416	18.2093	37.98	8.33621	31.0461	18.5111	18.4181	17.1038	12.5254
1982	11.9091	11.9333	9.93878	13.2444	15.0208	22.5217	10.5614	12.9254	16.7541	14.2742	15.1424	16.2982		11.9091	11.9333	9.93878	13.2444	15.0208	22.5217	10.5614	12.9254	16.7541	14.2742	15.1424	16.2982
1983	16.129	9.77083	8.52273	NaN	13.9756	18.3864	NaN	14.0417	15.7358	16.8852	17.8621	21.7955		16.129	9.77083	8.52273	15.9775	13.9756	18.3864	12.5797	14.0417	15.7358	16.8852	17.8621	21.7955
1984	12.1786	9.52632	9.71053	12.7895	17.3158	21.6757	9.94	15.1444	12.963	16.1071	17.4286	14.8889		12.1786	9.52632	9.71053	12.7895	17.3158	21.6757	9.94	15.1444	12.963	16.1071	17.4286	14.8889
1985	16.7895	8.5	7.69231	12.6172	15.0769	13.456	10.9722	16.4806	12.6279	13.0465	8.175	19.0606		16.7895	8.5	7.69231	12.6172	15.0769	13.456	10.9722	16.4806	12.6279	13.0465	8.175	19.0606
1986	13.7826	11.0294	NaN	14.2395	18.0278	18.6512	8.19231	9.27545	12.9667	16.8491	18.1304	16.7907		13.7826	11.0294	11.9396	14.2395	18.0278	18.6512	8.19231	9.27545	12.9667	16.8491	18.1304	16.7907
1987	14	8.17647	15.5	13.2469	15.1081	18.2812	10.55	11.1714	12.9286	17.3095	25.2903	15.6765		14	8.17647	15.5	13.2469	15.1081	18.2812	10.55	11.1714	12.9286	17.3095	25.2903	15.6765
1988	11.8095	11.5	11.6571	12.0074	22.963	16.6429	11.0571	10.6279	15.1026	18.5116	14.1852	15.1053		11.8095	11.5	11.6571	12.0074	22.963	16.6429	11.0571	10.6279	15.1026	18.5116	14.1852	15.1053
1989	11	7.97143	8.51429	NaN	13.3333	11.7955	8.125	8.56098	12.14	16.6889	13.3846	13.3636		11	7.97143	8.51429	9.4982	13.3333	11.7955	8.125	8.56098	12.14	16.6889	13.3846	13.3636
1990	11.8947	7.82353	NaN	13.6292	16.8148	8.68421	8.02703	10.7368	14.3077	17.5652	15.9	14.0294		11.8947	7.82353	7.30769	13.6292	16.8148	8.68421	8.02703	10.7368	14.3077	17.5652	15.9	14.0294
1991	11.8235	9.16216	8.97143	9.61364	10.775	13.2564	9.79149	10.0577	11.463	13.322	14.075	14.7632		11.8235	9.16216	8.97143	9.61364	10.775	13.2564	9.79149	10.0577	11.463	13.322	14.075	14.7632
1992	11.5294	7.51724	NaN	9.188	NaN	8.61111	6.4186	7.40816	11.325	15.4474	14.5385	14.0789		11.5294	7.51724	7.31716	9.188	12.4601	8.61111	6.4186	7.40816	11.325	15.4474	14.5385	14.0789
1993	10.5938	10.1333	10.7609	17.8614	20.1458	18.587	10.0517	9.29032	20.2182	19.7288	15.7179	18.7073		10.5938	10.1333	10.7609	17.8614	20.1458	18.587	10.0517	9.29032	20.2182	19.7288	15.7179	18.7073
1994	13.3871	11.186	NaN	NaN	21.9388	17.7778	11.1356	12.5077	15.0156	20.8571	18.9231	19.1087		13.3871	11.186	12.5123	14.2367	21.9388	17.7778	11.1356	12.5077	15.0156	20.8571	18.9231	19.1087
1995	13.2083	7.44444	NaN	13.441	14.6842	15.4706	11.8293	9.08163	14.383	16.8627	13.5455	16.8659		13.2083	7.44444	10.6213	13.441	14.6842	15.4706	11.8293	9.08163	14.383	16.8627	13.5455	16.8659
1996	9.45	10.2407	9.46809	11.5478	16.0217	16.1087	8.03175	13.0645	14.3387	14.0137	13.1522	12.9818		9.45	10.2407	9.46809	11.5478	16.0217	16.1087	8.03175	13.0645	14.3387	14.0137	13.1522	12.9818
1997	14.6087	11.8485	8.29268	15.2235	15.6341	15.5641	15.1818	13.1475	15.0408	12.9655	16.9032	13.8421		14.6087	11.8485	8.29268	15.2235	15.6341	15.5641	15.1818	13.1475	15.0408	12.9655	16.9032	13.8421
1998	13.1481	14.4878	10.8095	13.4605	16.7391	17.7826	15.6667	14.5614	13.9149	17.8214	12.1136	25.9677		13.1481	14.4878	10.8095	13.4605	16.7391	17.7826	15.6667	14.5614	13.9149	17.8214	12.1136	25.9677
1999	9.96429	11.9487	9.58974	NaN	14.1522	13.5217	12.6575	11.8393	11.8	14.1311	11.3333	19.825		9.96429	11.9487	9.58974	10.8549	14.1522	13.5217	12.6575	11.8393	11.8	14.1311	11.3333	19.825
2000	8.56098	8.875	8.80851	NaN	10.9333	15.8889	7.40909	8.12069	11.475	20.8448	6.57895	21.8636		8.56098	8.875	8.80851	7.28474	10.9333	15.8889	7.40909	8.12069	11.475	20.8448	6.57895	21.8636
2001	8.92308	6.82927	NaN	8.14516	11.3333	11.6667	7.26667	9.34043	17.9091	16.7111	7.5	16.3939		8.92308	6.82927	6.67916	8.14516	11.3333	11.6667	7.26667	9.34043	17.9091	16.7111	7.5	16.3939
2002	9.28	NaN	12.7556	NaN	16.9103	18.9032	16.7179	10.8531	21.2647	20.5574	9.59524	24.3871		9.28	15.4735	12.7556	14.6278	16.9103	18.9032	16.7179	10.8531	21.2647	20.5574	9.59524	24.3871
2003	11	11.4194	10.1163	11.7433	11.7358	18.175	15.0889	10.5738	16.6	17.5085	7.4878	19.0345		11	11.4194	10.1163	11.7433	11.7358	18.175	15.0889	10.5738	16.6	17.5085	7.4878	19.0345
2004	7.23077	7.21622	NaN	11.7273	10.1379	15.3333	NaN	12.8409	16.2162	18.6667	5	24.7391		7.23077	7.21622	10.1823	11.7273	10.1379	15.3333	11.8402	12.8409	16.2162	18.6667	5	24.7391
2005	12.7619	9.475	NaN	12.4659	13.0426	NaN	9.74138	NaN	14.2683	11.1364	9.10417	17.5356		12.7619	9.475	9.60283	12.4659	13.0426	21.4611	9.74138	14.5918	14.2683	11.1364	9.10417	17.5356
2006	6.07692	11.2941	NaN	10.8444	12.6327	19.087	9.08197	14.0175	16.1163	15.2623	11.6833	18.5		6.07692	11.2941	8.9076	10.8444	12.6327	19.087	9.08197	14.0175	16.1163	15.2623	11.6833	18.5
2007	9.17241	NaN	12.2326	13.4532	15.9778	15.9474	10.1207	NaN	16.8409	16.4921	9.83684	16.5385		9.17241	7.07913	12.2326	13.4532	15.9778	15.9474	10.1207	11.8477	16.8409	16.4921	9.83684	16.5385
2008	7.87805	11.8864	NaN	10.2623	13.5556	13.5556	10.3509	NaN	12.9273	19.6923	13.0484	17.3818		7.87805	11.8864	9.38875	10.2623	13.5556	13.5556	10.3509	7.65606	12.9273	19.6923	13.0484	17.3818
2009	10.5769	9.73529	NaN	NaN	NaN	15.2222	10.9302	NaN	14.925	15.6296	16.4894	21.8095		10.5769	9.73529	6.72407	14.5934	16.0381	15.2222	10.9302	12.5724	14.925	15.6296	16.4894	21.8095
2010	9.77778	7.83784	NaN	13.2667	14.6512	21.0833	14.7907	NaN	13.6111	17.0204	14.381	15.2973		9.77778	7.83784	15.5747	13.2667	14.6512	21.0833	14.7907	8.42145	13.6111	17.0204	14.381	15.2973
2011	9.55556	10.1136	NaN	15.7	12	22.525	10.9623	NaN	16.5814	13.806	15.8621	20.3333		9.55556	10.1136	9.91251	15.7	12	22.525	10.9623	9.76474	16.5814	13.806	15.8621	20.3333
2012	7.86486	5.74359	14	15.2919	12.6744	19.2424	10.8654	11.3696	15.4878	13.1	11.2564	15.0444		7.86486	5.74359	14	15.2919	12.6744	19.2424	10.8654	11.3696	15.4878	13.1	11.2564	15.0444
2013	8.34211	10.4706	11.6512	15.1953	13.9545	NaN	14.8108	10.7037	14.8158	18.7544	11.8718	17.439		8.34211	10.4706	11.6512	15.1953	13.9545	17.8518	14.8108	10.7037	14.8158	18.7544	11.8718	17.439
2014	10.0741	11.1379	15.6154	NaN	11.925	17.92	15.88	8.5	15.3846	18.2	10.8667	15.3023		10.0741	11.1379	15.6154	11.7109	11.925	17.92	15.88	8.5	15.3846	18.2	10.8667	15.3023
2015	7.625	9.89286	12.3421	12.6452	9.03704	18.1429	17.5806	8.53846	16.9091	17.881	13.5946	15.5135		7.625	9.89286	12.3421	12.6452	9.03704	18.1429	17.5806	8.53846	16.9091	17.881	13.5946	15.5135
2016	9.65789	12.9394	11.2609	NaN	18.9268	19.6591	13.037	10.75	20.2	16.5246	NaN	16.5769		9.65789	12.9394	11.2609	15.5587	18.9268	19.6591	13.037	10.75	20.2	16.5246	16.4629	16.5769
2017	7.95652	11.7925	NaN	NaN	14.383	16	13.5	10.8413	18.0667	17.8235	15.4	14.6226		7.95652	11.7925	10.697	13.7211	14.383	16	13.5	10.8413	18.0667	17.8235	15.4	14.6226
2018	8.96667	8.17647	NaN	NaN	15.9487	18.75	12.06	9.55357	17.027	13.6667	15.5625	NaN		8.96667	8.17647	12.2183	15.6108	15.9487	18.75	12.06	9.55357	17.027	13.6667	15.5625	15.0083
2019	8.51429	NaN	11.383	NaN	15.6364	14.0877	15.3514	11.7627	17.3125	NaN	7.76712	14.8519		8.51429	13.9611	11.383	11.5625	15.6364	14.0877	15.3514	11.7627	17.3125	18.7728	7.76712	14.8519

## Sheet: JJA
	ORIGINAL DATA													COMPLETE DATABASE
	CDD Index													CDD Index
ID	S1	S2	S3	S4	S5	S6	S7	S8	S9	S10	S11	S12		S1	S2	S3	S4	S5	S6	S7	S8	S9	S10	S11	S12
1969	26	33	45	26	40	19	19	NaN	32	19	59	30		26	33	45	26	40	19	19	17.8603	32	19	59	30
1970	10	20	25	NaN	8	11	7	6	16	NaN	25	7		10	20	25	9.5093	8	11	7	6	16	14.4642	25	7
1971	17	8	18	NaN	13	7	7	8	14	7	12	8		17	8	18	13.7495	13	7	7	8	14	7	12	8
1972	10	38	37	11	NaN	30	12	10	13	32	40	16		10	38	37	11	19.3111	30	12	10	13	32	40	16
1973	17	20	22	13	18	9	9	8	7	16	21	10		17	20	22	13	18	9	9	8	7	16	21	10
1974	14	15	28	NaN	13	21	11	13	22	14	28	19		14	15	28	14.9638	13	21	11	13	22	14	28	19
1975	12	13	10	17	14	12	7	NaN	8	21	12	13		12	13	10	17	14	12	7	10.9388	8	21	12	13
1976	26	27	NaN	33	40	40	NaN	25	39	38	32	26		26	27	32.2291	33	40	40	15.478	25	39	38	32	26
1977	25	19	10	NaN	NaN	10	17	9	9	8	22	8		25	19	10	20.6331	19.8958	10	17	9	9	8	22	8
1978	19	19	18	18	19	NaN	19	22	41	NaN	41	25		19	19	18	18	19	26.899	19	22	41	20.7325	41	25
1979	19	17	20	NaN	11	11	NaN	10	35	NaN	17	20		19	17	20	15.699	11	11	15.0564	10	35	15.1244	17	20
1980	NaN	13	17	NaN	18	17	10	21	18	15	45	19		17.099	13	17	23.3056	18	17	10	21	18	15	45	19
1981	21	25	18	NaN	22	28	15	16	19	13	20	17		21	25	18	29.574	22	28	15	16	19	13	20	17
1982	33	31	NaN	23	24	25	22	22	23	12	56	25		33	31	15.6435	23	24	25	22	22	23	12	56	25
1983	NaN	49	23	NaN	20	40	13	18	13	13	39	16		21.8876	49	23	31.9031	20	40	13	18	13	13	39	16
1984	9	10	10	13	29	28	10	NaN	5	7	17	15		9	10	10	13	29	28	10	9.65321	5	7	17	15
1985	28	22	32	17	33	NaN	17	NaN	17	13	14	26		28	22	32	17	33	28.3515	17	10.1899	17	13	14	26
1986	31	20	30	39	31	40	31	29	25	18	13	25		31	20	30	39	31	40	31	29	25	18	13	25
1987	29	19	16	NaN	15	17	9	9	7	7	29	18		29	19	16	18.4093	15	17	9	9	7	7	29	18
1988	21	8	16	11	16	NaN	12	12	9	11	15	18		21	8	16	11	16	10.4189	12	12	9	11	15	18
1989	NaN	12	15	30	18	NaN	15	15	15	13	27	19		24.05	12	15	30	18	15.8837	15	15	15	13	27	19
1990	10	15	26	42	29	42	26	26	40	20	28	33		10	15	26	42	29	42	26	26	40	20	28	33
1991	22	22	21	22	21	18	12	12	22	20	NaN	22		22	22	21	22	21	18	12	12	22	20	21.885	22
1992	32	18	14	NaN	17	14	13	14	14	11	16	16		32	18	14	21.1405	17	14	13	14	14	11	16	16
1993	20	22	15	13	11	11	NaN	10	11	16	26	21		20	22	15	13	11	11	5.86606	10	11	16	26	21
1994	18	15	16	NaN	20	12	9	NaN	13	11	34	13		18	15	16	23.007	20	12	9	14.6124	13	11	34	13
1995	14	15	NaN	14	16	16	7	7	6	5	21	8		14	15	18.2359	14	16	16	7	7	6	5	21	8
1996	14	12	15	NaN	18	14	8	8	11	NaN	15	22		14	12	15	11.679	18	14	8	8	11	12.6468	15	22
1997	46	54	61	NaN	59	54	46	28	29	19	52	63		46	54	61	40.3043	59	54	46	28	29	19	52	63
1998	14	7	NaN	7	7	6	4	5	6	6	11	31		14	7	7.49817	7	7	6	4	5	6	6	11	31
1999	21	20	12	17	NaN	19	NaN	8	10	11	13	20		21	20	12	17	18.2421	19	14.2779	8	10	11	13	20
2000	9	11	12	14	10	18	24	7	NaN	9	9	20		9	11	12	14	10	18	24	7	30.0652	9	9	20
2001	34	20	NaN	17	25	26	27	17	25	13	31	26		34	20	18.7897	17	25	26	27	17	25	13	31	26
2002	36	NaN	18	35	25	29	18	17	25	14	17	16		36	26.5747	18	35	25	29	18	17	25	14	17	16
2003	19	22	11	19	18	19	19	8	19	10	12	19		19	22	11	19	18	19	19	8	19	10	12	19
2004	30	19	27	18	29	18	15	14	18	NaN	14	34		30	19	27	18	29	18	15	14	18	18.2525	14	34
2005	14	21	14	14	26	18	11	NaN	14	12	19	17		14	21	14	14	26	18	11	6.26015	14	12	19	17
2006	21	30	NaN	19	19	26	NaN	16	25	16	23	39		21	30	24.9859	19	19	26	17.2341	16	25	16	23	39
2007	13	17	NaN	11	13	11	13	NaN	13	13	9	13		13	17	12.9183	11	13	11	13	5.73898	13	13	9	13
2008	12	10	NaN	6	9	10	6	NaN	9	5	9	11		12	10	7.03354	6	9	10	6	3.92682	9	5	9	11
2009	28	15	NaN	24	11	17	16	15	30	12	14	16		28	15	9.0018	24	11	17	16	15	30	12	14	16
2010	13	9	NaN	NaN	12	NaN	NaN	NaN	8	7	8	18		13	9	5.42057	7.36767	12	17.0777	10.8159	6.5487	8	7	8	18
2011	16	12	NaN	18	NaN	15	15	NaN	NaN	9	15	14		16	12	16.2698	18	12.8032	15	15	11.0506	20.4621	9	15	14
2012	18	12	16	NaN	NaN	38	15	24	32	NaN	19	38		18	12	16	32.4568	28.1148	38	15	24	32	21.1372	19	38
2013	11	21	18	NaN	19	NaN	NaN	21	31	13	15	18		11	21	18	29.8683	19	36.8037	27.3663	21	31	13	15	18
2014	42	41	18	NaN	18	35	38	NaN	41	NaN	26	34		42	41	18	16.1917	18	35	38	16.213	41	6.78205	26	34
2015	39	15	25	18	39	36	14	12	30	24	16	23		39	15	25	18	39	36	14	12	30	24	16	23
2016	13	21	NaN	NaN	35	34	19	12	34	19	19	14		13	21	19.7301	18.5842	35	34	19	12	34	19	19	14
2017	18	19	NaN	NaN	19	20	22	13	20	15	14	17		18	19	17.2808	19.3421	19	20	22	13	20	15	14	17
2018	26	16	16	NaN	NaN	24	NaN	10	17	12	9	26		26	16	16	16.931	20.3326	24	17.4873	10	17	12	9	26
2019	33	NaN	NaN	15	26	15	31	18	22	NaN	27	16		33	2.91883	18.3037	15	26	15	31	18	22	3.78123	27	16
	CWD Index													CWD Index
ID	S1	S2	S3	S4	S5	S6	S7	S8	S9	S10	S11	S12		S1	S2	S3	S4	S5	S6	S7	S8	S9	S10	S11	S12
1969	1	3	5	2	3	5	2	NaN	3	3	2	6		1	3	5	2	3	5	2	6.75792	3	3	2	6
1970	6	5	3	NaN	3	3	6	9	3	NaN	2	7		6	5	3	2.16222	3	3	6	9	3	6.43147	2	7
1971	4	4	4	NaN	2	3	6	5	4	6	2	5		4	4	4	3.30169	2	3	6	5	4	6	2	5
1972	2	3	5	4	NaN	2	4	5	4	6	3	3		2	3	5	4	6.4844	2	4	5	4	6	3	3
1973	6	3	4	4	7	5	4	3	7	6	2	9		6	3	4	4	7	5	4	3	7	6	2	9
1974	3	4	2	NaN	5	6	5	7	5	4	1	7		3	4	2	1.9586	5	6	5	7	5	4	1	7
1975	6	6	4	4	4	7	8	NaN	4	8	2	7		6	6	4	4	4	7	8	10.7019	4	8	2	7
1976	1	1	NaN	3	3	2	NaN	3	3	4	1	3		1	1	4.56663	3	3	2	1.89019	3	3	4	1	3
1977	2	3	4	NaN	NaN	4	4	4	4	3	3	4		2	3	4	2.94079	1.95316	4	4	4	4	3	3	4
1978	3	4	3	4	3	NaN	3	5	3	NaN	2	5		3	4	3	4	3	4.61489	3	5	3	3.79097	2	5
1979	5	7	11	NaN	4	10	NaN	5	11	NaN	9	10		5	7	11	3.72683	4	10	14.077	5	11	8.12169	9	10
1980	NaN	3	5	NaN	4	3	5	6	5	5	2	5		3.25913	3	5	2.49801	4	3	5	6	5	5	2	5
1981	3	5	7	NaN	3	6	5	7	3	5	2	6		3	5	7	4.32099	3	6	5	7	3	5	2	6
1982	3	3	NaN	3	1	2	3	3	4	3	2	3		3	3	2.24541	3	1	2	3	3	4	3	2	3
1983	NaN	4	2	NaN	5	6	4	6	5	4	2	3		1.30304	4	2	4.45671	5	6	4	6	5	4	2	3
1984	4	3	5	4	6	4	8	NaN	9	4	3	4		4	3	5	4	6	4	8	2.11312	9	4	3	4
1985	3	5	4	7	4	NaN	6	NaN	4	5	4	4		3	5	4	7	4	7.21929	6	3.85351	4	5	4	4
1986	2	3	3	3	3	4	7	4	4	3	2	5		2	3	3	3	3	4	7	4	4	3	2	5
1987	2	8	5	NaN	6	3	5	5	5	6	5	4		2	8	5	5.29267	6	3	5	5	5	6	5	4
1988	4	7	5	6	4	NaN	8	6	5	7	4	6		4	7	5	6	4	5.31798	8	6	5	7	4	6
1989	NaN	3	4	3	7	NaN	6	6	3	5	3	3		3.16568	3	4	3	7	1.86261	6	6	3	5	3	3
1990	3	3	4	3	4	3	2	6	4	5	2	4		3	3	4	3	4	3	2	6	4	5	2	4
1991	2	5	3	4	4	4	4	5	5	6	NaN	4		2	5	3	4	4	4	4	5	5	6	3.36807	4
1992	1	4	3	NaN	2	4	3	4	4	3	2	3		1	4	3	3.97874	2	4	3	4	4	3	2	3
1993	2	3	5	2	4	2	NaN	5	3	3	1	3		2	3	5	2	4	2	4.7772	5	3	3	1	3
1994	2	4	6	NaN	7	2	8	NaN	5	3	2	4		2	4	6	1.88609	7	2	8	5.25335	5	3	2	4
1995	3	4	NaN	5	9	5	5	5	9	10	8	8		3	4	9.8008	5	9	5	5	5	9	10	8	8
1996	3	5	4	NaN	4	3	5	10	5	NaN	3	3		3	5	4	3.62173	4	3	5	10	5	7.41325	3	3
1997	5	5	2	NaN	4	2	5	5	5	5	5	4		5	5	2	3.86961	4	2	5	5	5	5	5	4
1998	3	4	NaN	3	5	5	8	7	4	6	4	2		3	4	4.21756	3	5	5	8	7	4	6	4	2
1999	3	3	3	3	NaN	2	NaN	10	5	4	4	2		3	3	3	3	7.2234	2	4.03373	10	5	4	4	2
2000	2	4	3	4	10	7	4	6	NaN	4	5	4		2	4	3	4	10	7	4	6	6.1354	4	5	4
2001	2	3	NaN	2	4	2	5	4	1	4	3	3		2	3	3.72314	2	4	2	5	4	1	4	3	3
2002	4	NaN	4	5	3	3	4	5	3	7	5	2		4	3.6085	4	5	3	3	4	5	3	7	5	2
2003	4	5	6	7	5	5	6	5	4	7	9	4		4	5	6	7	5	5	6	5	4	7	9	4
2004	3	2	2	3	2	4	4	6	3	NaN	4	2		3	2	2	3	2	4	4	6	3	3.55787	4	2
2005	2	2	2	5	4	6	4	NaN	5	4	4	3		2	2	2	5	4	6	4	4.99947	5	4	4	3
2006	8	8	NaN	5	9	5	NaN	12	9	11	9	9		8	8	11.1377	5	9	5	8.75209	12	9	11	9	9
2007	3	6	NaN	3	3	4	8	NaN	5	3	8	3		3	6	4.83934	3	3	4	8	4.03526	5	3	8	3
2008	6	6	NaN	5	4	14	18	NaN	3	5	6	9		6	6	3.40281	5	4	14	18	2.42328	3	5	6	9
2009	4	5	NaN	4	6	3	5	5	3	5	3	2		4	5	1.04226	4	6	3	5	5	3	5	3	2
2010	5	6	NaN	NaN	6	NaN	NaN	NaN	6	9	13	4		5	6	11.1164	4.70284	6	2.96272	6.62341	9.32239	6	9	13	4
2011	4	4	NaN	4	NaN	4	6	NaN	NaN	7	4	6		4	4	5.84906	4	8.42211	4	6	5.35351	6.55292	7	4	6
2012	2	4	2	NaN	NaN	1	3	4	1	NaN	5	1		2	4	2	4.35923	2.77453	1	3	4	1	5.21922	5	1
2013	3	2	2	NaN	5	NaN	NaN	3	2	4	3	4		3	2	2	3.1039	5	1.86232	1.66138	3	2	4	3	4
2014	2	2	3	NaN	3	2	3	NaN	2	NaN	3	2		2	2	3	3.17241	3	2	3	4.1933	2	4.26088	3	2
2015	4	2	3	3	2	1	4	4	1	4	3	3		4	2	3	3	2	1	4	4	1	4	3	3
2016	2	3	NaN	NaN	2	2	7	6	3	4	10	3		2	3	8.57558	1.1057	2	2	7	6	3	4	10	3
2017	3	4	NaN	NaN	2	6	2	6	3	4	5	3		3	4	1.14975	4.7111	2	6	2	6	3	4	5	3
2018	2	3	3	NaN	NaN	7	NaN	6	4	4	3	3		2	3	3	4.41229	3.03952	7	4.66158	6	4	4	3	3
2019	3	NaN	NaN	3	3	3	3	3	2	NaN	5	3		3	2.33269	2.69695	3	3	3	3	3	2	3.47678	5	3
	d95 Index													d95 Index
ID	S1	S2	S3	S4	S5	S6	S7	S8	S9	S10	S11	S12		S1	S2	S3	S4	S5	S6	S7	S8	S9	S10	S11	S12
1969	3	4	2	2	3	3	2	NaN	4	3	3	6		3	4	2	2	3	3	2	2.65893	4	3	3	6
1970	7	5	4	NaN	7	7	5	6	5	NaN	1	5		7	5	4	6.69611	7	7	5	6	5	5.05197	1	5
1971	5	10	7	NaN	4	4	3	6	3	4	4	7		5	10	7	6.9014	4	4	3	6	3	4	4	7
1972	6	4	8	6	NaN	8	8	7	6	3	6	4		6	4	8	6	5.47248	8	8	7	6	3	6	4
1973	9	4	9	8	7	8	8	5	15	3	4	7		9	4	9	8	7	8	8	5	15	3	4	7
1974	4	3	4	NaN	3	2	2	13	3	1	3	2		4	3	4	10.1003	3	2	2	13	3	1	3	2
1975	5	6	6	8	13	4	15	NaN	11	14	9	8		5	6	6	8	13	4	15	11.7263	11	14	9	8
1976	1	0	NaN	2	2	3	NaN	1	2	1	2	1		1	0	1.64919	2	2	3	2.28112	1	2	1	2	1
1977	4	11	6	NaN	NaN	5	4	2	6	5	4	3		4	11	6	6.08972	4.29837	5	4	2	6	5	4	3
1978	3	4	5	3	4	NaN	4	2	2	NaN	1	2		3	4	5	3	4	4.2697	4	2	2	5.25196	1	2
1979	9	5	5	NaN	6	10	NaN	3	4	NaN	5	5		9	5	5	4.84938	6	10	9.13267	3	4	3.50039	5	5
1980	NaN	6	3	NaN	3	5	4	1	1	5	2	1		4.31915	6	3	3.58626	3	5	4	1	1	5	2	1
1981	5	4	3	NaN	6	11	5	8	6	6	3	3		5	4	3	5.32983	6	11	5	8	6	6	3	3
1982	2	2	NaN	4	2	0	3	4	3	2	0	2		2	2	4.20602	4	2	0	3	4	3	2	0	2
1983	NaN	2	4	NaN	5	2	3	2	2	5	4	4		4.50726	2	4	3.2529	5	2	3	2	2	5	4	4
1984	10	6	6	9	7	5	4	NaN	6	3	10	5		10	6	6	9	7	5	4	5.18796	6	3	10	5
1985	6	7	4	5	3	NaN	3	NaN	3	4	3	5		6	7	4	5	3	3.07677	3	2.71773	3	4	3	5
1986	4	2	3	3	3	4	2	3	4	6	3	5		4	2	3	3	3	4	2	3	4	6	3	5
1987	3	3	3	NaN	6	4	3	2	5	6	3	6		3	3	3	1.80569	6	4	3	2	5	6	3	6
1988	7	10	4	9	8	NaN	8	8	12	14	13	6		7	10	4	9	8	4.89289	8	8	12	14	13	6
1989	NaN	3	2	5	3	NaN	5	4	2	3	6	3		6.3124	3	2	5	3	4.64516	5	4	2	3	6	3
1990	4	2	2	2	3	0	0	0	2	5	4	3		4	2	2	2	3	0	0	0	2	5	4	3
1991	2	5	2	2	4	3	3	3	1	10	NaN	6		2	5	2	2	4	3	3	3	1	10	5.11674	6
1992	2	2	2	NaN	1	2	2	3	2	2	0	4		2	2	2	2.2857	1	2	2	3	2	2	0	4
1993	1	1	2	2	0	1	NaN	2	1	3	1	4		1	1	2	2	0	1	0.0292767	2	1	3	1	4
1994	5	2	7	NaN	2	0	3	NaN	2	2	2	6		5	2	7	6.22045	2	0	3	6.88827	2	2	2	6
1995	6	8	NaN	7	8	5	7	6	7	6	13	7		6	8	5.27537	7	8	5	7	6	7	6	13	7
1996	6	9	9	NaN	8	4	7	2	7	NaN	6	3		6	9	9	7.59574	8	4	7	2	7	4.93843	6	3
1997	2	4	2	NaN	3	2	2	3	5	2	2	6		2	4	2	2.45824	3	2	2	3	5	2	2	6
1998	6	4	NaN	6	2	3	5	3	6	5	4	7		6	4	7.54719	6	2	3	5	3	6	5	4	7
1999	5	6	10	4	NaN	6	NaN	4	7	6	3	8		5	6	10	4	7.4368	6	7.40391	4	7	6	3	8
2000	3	4	5	3	8	5	2	6	NaN	5	1	6		3	4	5	3	8	5	2	6	2.31956	5	1	6
2001	0	2	NaN	2	3	2	1	2	2	4	3	1		0	2	0.252644	2	3	2	1	2	2	4	3	1
2002	5	NaN	3	4	2	3	3	0	3	2	3	5		5	3.29812	3	4	2	3	3	0	3	2	3	5
2003	3	6	4	4	5	6	6	4	3	5	3	6		3	6	4	4	5	6	6	4	3	5	3	6
2004	0	4	1	2	2	2	2	3	3	NaN	0	3		0	4	1	2	2	2	2	3	3	2.65252	0	3
2005	4	4	5	2	4	2	8	NaN	2	7	4	7		4	4	5	2	4	2	8	3.24013	2	7	4	7
2006	7	5	NaN	6	4	5	NaN	5	6	4	6	2		7	5	4.56821	6	4	5	4.53828	5	6	4	6	2
2007	6	8	NaN	7	5	5	2	NaN	4	6	6	7		6	8	5.87796	7	5	5	2	7.14079	4	6	6	7
2008	7	11	NaN	13	15	11	8	NaN	8	6	6	9		7	11	13.549	13	15	11	8	12.4232	8	6	6	9
2009	4	3	NaN	3	3	1	3	3	2	9	3	3		4	3	4.66981	3	3	1	3	3	2	9	3	3
2010	7	8	NaN	NaN	6	NaN	NaN	NaN	8	7	11	6		7	8	6.51657	7.10469	6	4.69857	7.14692	4.48035	8	7	11	6
2011	6	8	NaN	6	NaN	6	8	NaN	NaN	2	6	5		6	8	7.77235	6	5.21599	6	8	3.56514	6.74696	2	6	5
2012	4	3	0	NaN	NaN	1	1	2	2	NaN	2	2		4	3	0	3.49411	1.39353	1	1	2	2	3.08243	2	2
2013	2	5	3	NaN	1	NaN	NaN	4	2	4	3	5		2	5	3	3.76201	1	1.3602	-0.250412	4	2	4	3	5
2014	1	4	2	NaN	2	4	4	NaN	2	NaN	2	2		1	4	2	2.43417	2	4	4	3.45245	2	3.10657	2	2
2015	1	3	2	1	1	0	0	2	1	1	0	4		1	3	2	1	1	0	0	2	1	1	0	4
2016	1	1	NaN	NaN	3	5	5	3	5	2	5	3		1	1	-0.171275	0.736164	3	5	5	3	5	2	5	3
2017	5	6	NaN	NaN	2	4	7	5	6	3	5	4		5	6	5.5514	5.64866	2	4	7	5	6	3	5	4
2018	4	1	3	NaN	NaN	4	NaN	1	3	4	4	2		4	1	3	2.7196	4.00747	4	2.68224	1	3	4	4	2
2019	4	NaN	NaN	4	5	1	6	1	0	NaN	0	2		4	4.74637	6.63953	4	5	1	6	1	0	7.37997	0	2
	Dry Days Index													Dry Days Index
ID	S1	S2	S3	S4	S5	S6	S7	S8	S9	S10	S11	S12		S1	S2	S3	S4	S5	S6	S7	S8	S9	S10	S11	S12
1969	86	74	82	82	82	74	81	NaN	84	66	89	66		86	74	82	82	82	74	81	69.4687	84	66	89	66
1970	61	65	77	NaN	69	68	53	52	72	NaN	76	52		61	65	77	62.5909	69	68	53	52	72	69.8503	76	52
1971	64	66	67	NaN	73	60	46	49	70	54	77	53		64	66	67	61.7571	73	60	46	49	70	54	77	53
1972	68	81	71	61	NaN	74	64	62	63	72	78	68		68	81	71	61	80.6827	74	64	62	63	72	78	68
1973	59	65	71	60	52	53	50	50	49	51	71	56		59	65	71	60	52	53	50	50	49	51	71	56
1974	66	73	75	NaN	68	71	52	43	66	63	84	64		66	73	75	69.6577	68	71	52	43	66	63	84	64
1975	63	58	59	59	63	61	41	NaN	58	58	68	53		63	58	59	59	63	61	41	45.6287	58	58	68	53
1976	87	84	NaN	77	83	82	NaN	78	78	73	87	76		87	84	72.4585	77	83	82	80.953	78	78	73	87	76
1977	77	69	61	NaN	NaN	64	71	66	59	60	75	67		77	69	61	64.7643	72.5748	64	71	66	59	60	75	67
1978	79	71	70	75	71	NaN	77	66	79	NaN	86	71		79	71	70	75	71	78.031	77	66	79	60.1526	86	71
1979	68	63	69	NaN	64	63	NaN	61	64	NaN	67	68		68	63	69	65.8076	64	63	63.2806	61	64	55.5356	67	68
1980	NaN	70	62	NaN	72	79	60	58	72	61	84	68		77.6587	70	62	72.3082	72	79	60	58	72	61	84	68
1981	72	64	65	NaN	72	68	58	53	72	55	77	58		72	64	65	68.9094	72	68	58	53	72	55	77	58
1982	80	83	NaN	77	79	80	69	65	71	68	87	76		80	83	73.1748	77	79	80	69	65	71	68	87	76
1983	NaN	79	76	NaN	73	76	67	69	71	71	84	74		86.1898	79	76	77.6439	73	76	67	69	71	71	84	74
1984	64	60	67	62	67	71	51	NaN	49	57	73	59		64	60	67	62	67	71	51	51.3861	49	57	73	59
1985	79	70	73	72	67	NaN	59	NaN	62	57	66	68		79	70	73	72	67	59.8785	59	59.956	62	57	66	68
1986	83	74	68	70	73	75	66	69	62	69	75	66		83	74	68	70	73	75	66	69	62	69	75	66
1987	83	71	70	NaN	68	67	63	65	58	55	80	72		83	71	70	75.0084	68	67	63	65	58	55	80	72
1988	67	52	59	59	60	NaN	44	46	48	44	59	62		67	52	59	59	60	52.8607	44	46	48	44	59	62
1989	NaN	67	69	74	66	NaN	57	60	66	60	76	67		82.5332	67	69	74	66	68.4432	57	60	66	60	76	67
1990	73	74	77	78	78	81	77	70	72	66	78	75		73	74	77	78	78	81	77	70	72	66	78	75
1991	82	72	76	74	70	71	63	65	69	67	NaN	72		82	72	76	74	70	71	63	65	69	67	74.212	72
1992	83	77	78	NaN	80	76	74	73	76	68	82	76		83	77	78	77.0929	80	76	74	73	76	68	82	76
1993	84	82	75	78	72	76	NaN	61	69	72	86	75		84	82	75	78	72	76	64.1273	61	69	72	86	75
1994	79	73	64	NaN	68	79	54	NaN	68	67	85	71		79	73	64	73.5073	68	79	54	50.606	68	67	85	71
1995	71	62	NaN	60	64	65	52	43	46	41	69	59		71	62	43.8847	60	64	65	52	43	46	41	69	59
1996	71	64	63	NaN	64	63	56	48	54	NaN	72	70		71	64	63	68.5817	64	63	56	48	54	48.7753	72	70
1997	81	80	81	NaN	76	80	73	70	73	68	80	82		81	80	81	79.2404	76	80	73	70	73	68	80	82
1998	68	65	NaN	61	56	53	46	48	56	47	60	78		68	65	65.3095	61	56	53	46	48	56	47	60	78
1999	69	68	64	68	NaN	69	NaN	48	61	57	61	75		69	68	64	68	65.399	69	53.3021	48	61	57	61	75
2000	72	66	72	71	57	67	73	38	NaN	57	57	62		72	66	72	71	57	67	73	38	71.1351	57	57	62
2001	83	77	NaN	80	72	77	73	66	85	71	73	78		83	77	82.4988	80	72	77	73	66	85	71	73	78
2002	75	NaN	72	72	74	77	75	66	76	65	70	79		75	77.0659	72	72	74	77	75	66	76	65	70	79
2003	73	67	63	67	69	74	64	55	70	54	54	71		73	67	63	67	69	74	64	55	70	54	54	71
2004	82	77	78	72	79	75	67	67	76	NaN	71	79		82	77	78	72	79	75	67	67	76	70.7495	71	79
2005	71	74	73	71	73	68	67	NaN	72	64	70	74		71	74	73	71	73	68	67	60.2649	72	64	70	74
2006	75	73	NaN	75	64	74	NaN	60	73	61	67	74		75	73	76.5866	75	64	74	66.7227	60	73	61	67	74
2007	69	57	NaN	66	68	65	50	NaN	70	62	57	68		69	57	71.2738	66	68	65	50	47.8129	70	62	57	68
2008	56	46	NaN	52	52	48	31	NaN	54	35	45	54		56	46	50.3098	52	52	48	31	25.6035	54	35	45	54
2009	79	69	NaN	71	61	71	62	66	72	67	70	77		79	69	73.3523	71	61	71	62	66	72	67	70	77
2010	67	57	NaN	NaN	55	NaN	NaN	NaN	62	44	48	58		67	57	63.565	63.3423	55	56.1503	55.3141	39.3108	62	44	48	58
2011	73	62	NaN	70	NaN	69	56	NaN	NaN	55	64	60		73	62	63.6914	70	56.7796	69	56	42.6951	74.1885	55	64	60
2012	74	72	82	NaN	NaN	88	74	73	86	NaN	75	84		74	72	82	78.4689	75.2968	88	74	73	86	73.4752	75	84
2013	76	78	77	NaN	72	NaN	NaN	69	84	66	75	75		76	78	77	75.995	72	76.8988	83.06	69	84	66	75	75
2014	84	81	77	NaN	76	83	78	NaN	81	NaN	69	81		84	81	77	76.3425	76	83	78	72.0671	81	74.2692	69	81
2015	84	80	82	79	82	85	71	69	86	76	78	75		84	80	82	79	82	85	71	69	86	76	78	75
2016	78	78	NaN	NaN	86	78	70	60	81	65	61	69		78	78	70.3867	70.5136	86	78	70	60	81	65	61	69
2017	69	65	NaN	NaN	78	75	73	59	74	63	65	69		69	65	74.2472	70.5118	78	75	73	59	74	63	65	69
2018	79	75	72	NaN	NaN	67	NaN	64	76	64	67	73		79	75	72	70.4587	70.479	67	68.8069	64	76	64	67	73
2019	78	NaN	NaN	72	77	64	78	62	75	NaN	74	69		78	80.4869	75.2696	72	77	64	78	62	75	58.4574	74	69
	prcptot Index													prcptot Index
ID	S1	S2	S3	S4	S5	S6	S7	S8	S9	S10	S11	S12		S1	S2	S3	S4	S5	S6	S7	S8	S9	S10	S11	S12
1969	152	143	114	108.2	158	220	144	NaN	188	264	53	340		152	143	114	108.2	158	220	144	77.8647	188	264	53	340
1970	239	176	158	NaN	306	334	380	426	319	NaN	60	375		239	176	158	56.4994	306	334	380	426	319	60.2956	60	375
1971	206	228	263	NaN	318	393	333	443	279	451	128	427		206	228	263	58.3646	318	393	333	443	279	451	128	427
1972	194	93	206	283	NaN	415	384	421	397	252	164	246		194	93	206	283	64.0399	415	384	421	397	252	164	246
1973	249	203	274	412	523	550	402	562	816	480	158	452		249	203	274	412	523	550	402	562	816	480	158	452
1974	133	112	153	NaN	303	222	221	805	248	251	86	194		133	112	153	62.7072	303	222	221	805	248	251	86	194
1975	245	241	246	360.3	554	491	589	NaN	705	943	313	443		245	241	246	360.3	554	491	589	53.8326	705	943	313	443
1976	36	25	NaN	112.3	129	127	NaN	137	180	141	32	77		36	25	79.8688	112.3	129	127	73.2039	137	180	141	32	77
1977	114	258	273	NaN	NaN	390	268	307	507	433	94	221		114	258	273	67.7389	66.9015	390	268	307	507	433	94	221
1978	106	95	171	164.1	221	NaN	212	352	155	NaN	35	197		106	95	171	164.1	221	70.3106	212	352	155	60.2582	35	197
1979	255	230	196	NaN	364	713	NaN	390	313	NaN	158	278		255	230	196	67.0806	364	713	56.7815	390	313	59.612	158	278
1980	NaN	188	186	NaN	178	267	250	373	151	353	62	123		76.9177	188	186	68.9461	178	267	250	373	151	353	62	123
1981	256	141	164	NaN	309	653	363	411	251	542	91.2	402		256	141	164	66.073	309	653	363	411	251	542	91.2	402
1982	78	70	NaN	140.9	134	90	174	255	158	171	19.3	131		78	70	71.551	140.9	134	90	174	255	158	171	19.3	131
1983	NaN	70	135	NaN	270	222	239	176	296	292	89	217		84.7062	70	135	76.6034	270	222	239	176	296	292	89	217
1984	299	268	249	388.5	385	327	374	NaN	380	464	226	345		299	268	249	388.5	385	327	374	53.4283	380	464	226	345
1985	196	214	176	189.7	231	NaN	206	NaN	259	383	128	275		196	214	176	189.7	231	66.5391	206	52.7045	259	383	128	275
1986	94	66	236	209.7	200	263	182	192	311	341	87	260		94	66	236	209.7	200	263	182	192	311	341	87	260
1987	78	126	169	NaN	300	313	264	258	394	504	86	299		78	126	169	69.5625	300	313	264	258	394	504	86	299
1988	218	261	217	290.2	391	NaN	434	611	607	861	381	481		218	261	217	290.2	391	58.1659	434	611	607	861	381	481
1989	NaN	192	134	149.5	208	NaN	330	290	189	302	191	240		75.6349	192	134	149.5	208	65.2109	330	290	189	302	191	240
1990	178	73	106	96.2	133	97	70	110	164	342	112	218		178	73	106	96.2	133	97	70	110	164	342	112	218
1991	92	111	113	171.2	188	295	210	245	198	504	NaN	330		92	111	113	171.2	188	295	210	245	198	504	78.5977	330
1992	89	78	75	NaN	56	113	103	163	169	270	44	167		89	78	75	78.1937	56	113	103	163	169	270	44	167
1993	51	62	74	86.7	119	76	NaN	201	145	237	21	263		51	62	74	86.7	119	76	68.3985	201	145	237	21	263
1994	130	91	267	NaN	157	80	302	NaN	109	160	45	291		130	91	267	66.8902	157	80	302	57.5555	109	160	45	291
1995	254	213	NaN	326.1	406	336	461	511	465	568	317	473		254	213	60.3188	326.1	406	336	461	511	465	568	317	473
1996	187	258	272	NaN	464	341	361	338	382	NaN	217	245.05		187	258	272	68.2987	464	341	361	338	382	47.9993	217	245.05
1997	132	130	105	NaN	165	130	152	258	228	201	97	303		132	130	105	75.7843	165	130	152	258	228	201	97	303
1998	188	142	NaN	296.1	304	328	300	322	309	569	149	342		188	142	65.6217	296.1	304	328	300	322	309	569	149	342
1999	182	178	247	227.1	NaN	301	NaN	363	398	456	124	263		182	178	247	227.1	60.7947	301	64.9088	363	398	456	124	263
2000	125	144	162	168.9	409	380	177	469	NaN	516	120	417		125	144	162	168.9	409	380	177	469	59.3689	516	120	417
2001	43	91	NaN	95.2	224	129	114	246	120	259	91	97		43	91	82.105	95.2	224	129	114	246	120	259	91	97
2002	116	NaN	157	149.6	246	185	173	160	219	326	96	248		116	74.1741	157	149.6	246	185	173	160	219	326	96	248
2003	116	208	275	179.2	348	351	338	346	200	437	157	361		116	208	275	179.2	348	351	338	346	200	437	157	361
2004	47	86	103	122.4	117	137	236	245	172	NaN	38	241.05		47	86	103	122.4	117	137	236	245	172	60.0469	38	241.05
2005	138	109	201	139.6	291	257	302	NaN	152	429	120	473		138	109	201	139.6	291	257	302	61.5131	152	429	120	473
2006	156	194	NaN	220.3	364	369	NaN	363	314	361	173	226		156	194	77.4163	220.3	364	369	68.7867	363	314	361	173	226
2007	218	222	NaN	234	305	342	262	NaN	243	368	243	378		218	222	58.1932	234	305	342	262	58.9689	243	368	243	378
2008	206.2	368	NaN	453.5	614	707	482	NaN	536	573	279.2	509		206.2	368	56.0653	453.5	614	707	482	27.2995	536	573	279.2	509
2009	113	140	NaN	178.9	259	234	219	202	190	534	103	201		113	140	75.6323	178.9	259	234	219	202	190	534	103	201
2010	184	271	NaN	NaN	450	NaN	NaN	NaN	426	572	303	401		184	271	57.6765	58.8548	450	53.2432	42.9379	34.3194	426	572	303	401
2011	176	214	NaN	225	NaN	345	400	NaN	NaN	355	239	441		176	214	61.6918	225	67.151	345	400	48.2354	62.6474	355	239	441
2012	150	198	32	NaN	NaN	60	110	149	66	NaN	63	84		150	198	32	78.4219	80.2162	60	110	149	66	71.3372	63	84
2013	84	121	119	NaN	135	NaN	NaN	258	151	293	89	246		84	121	119	74.7984	135	71.0673	82.195	258	151	293	89	246
2014	42	119	96	NaN	138	234	149	NaN	180	NaN	84	165		42	119	96	75.2123	138	234	149	60.7594	180	65.8761	84	165
2015	31	91	56	69	54	82	69	123	56	142	30	172		31	91	56	69	54	82	69	123	56	142	30	172
2016	70	79	NaN	NaN	153	289	211	245	217	248	164	227		70	79	68.8679	71.4977	153	289	211	245	217	248	164	227
2017	151	180	NaN	NaN	141	225	268	333	276	338	177	296		151	180	67.6204	73.9498	141	225	268	333	276	338	177	296
2018	103	86	127	NaN	NaN	271	NaN	185	221	325	194	164		103	86	127	70.9143	70.4161	271	60.1821	185	221	325	194	164
2019	130	NaN	NaN	215.6	240	154	242	170	118	NaN	48	143		130	80.9401	74.7443	215.6	240	154	242	170	118	60.0804	48	143
	r10mm Index													r10mm Index
ID	S1	S2	S3	S4	S5	S6	S7	S8	S9	S10	S11	S12		S1	S2	S3	S4	S5	S6	S7	S8	S9	S10	S11	S12
1969	3	4	3	3	8	9	5	NaN	6	11	3	11		3	4	3	3	8	9	5	17.8473	6	11	3	11
1970	8	5	6	NaN	13	11	8	10	14	NaN	1	10		8	5	6	8.66389	13	11	8	10	14	12.8368	1	10
1971	6	10	11	NaN	13	14	13	17	13	15	4	13		6	10	11	9.10355	13	14	13	17	13	15	4	13
1972	6	4	9	9	NaN	16	16	17	13	8	6	8		6	4	9	9	29.3951	16	16	17	13	8	6	8
1973	10	5	13	13	16	20	15	26	30	22	4	16		10	5	13	13	16	20	15	26	30	22	4	16
1974	4	3	6	NaN	15	10	5	37	6	10	3	6		4	3	6	5.02238	15	10	5	37	6	10	3	6
1975	8	7	8	11	17	19	20	NaN	25	30	9	18		8	7	8	11	17	19	20	6.54415	25	30	9	18
1976	2	0	NaN	4	7	5	NaN	7	10	3	2	2		2	0	2.38772	4	7	5	0.646926	7	10	3	2	2
1977	5	11	10	NaN	NaN	16	8	16	20	16	4	10		5	11	10	11.4769	11.0329	16	8	16	20	16	4	10
1978	3	5	5	3	8	NaN	6	21	6	NaN	1	7		3	5	5	3	8	8.23805	6	21	6	7.03319	1	7
1979	11	5	8	NaN	15	21	NaN	19	14	NaN	5	10		11	5	8	9.8855	15	21	1.76956	19	14	22.0941	5	10
1980	NaN	7	6	NaN	7	9	9	21	5	10	2	4		4.21839	7	6	7.98786	7	9	9	21	5	10	2	4
1981	5	4	6	NaN	16	17	11	16	11	18	3	14		5	4	6	6.21049	16	17	11	16	11	18	3	14
1982	2	2	NaN	4	3	6	7	9	5	4	0	6		2	2	3.9465	4	3	6	7	9	5	4	0	6
1983	NaN	2	5	NaN	11	10	10	5	7	8	4	8		1.03689	2	5	3.01067	11	10	10	5	7	8	4	8
1984	13	8	11	12	14	10	12	NaN	14	17	10	13		13	8	11	12	14	10	12	97.4917	14	17	10	13
1985	8	7	4	8	8	NaN	6	NaN	9	13	3	11		8	7	4	8	8	10.6729	6	22.4708	9	13	3	11
1986	5	3	5	5	8	12	6	6	10	13	3	8		5	3	5	5	8	12	6	6	10	13	3	8
1987	3	4	6	NaN	12	12	11	14	11	16	3	10		3	4	6	5.37878	12	12	11	14	11	16	3	10
1988	8	10	8	10	12	NaN	13	22	19	26	13	20		8	10	8	10	12	19.6562	13	22	19	26	13	20
1989	NaN	3	3	5	9	NaN	8	7	5	12	6	10		6.67602	3	3	5	9	7.08848	8	7	5	12	6	10
1990	4	2	3	3	6	5	2	3	7	10	4	7		4	2	3	3	6	5	2	3	7	10	4	7
1991	3	5	3	7	7	15	5	8	9	15	NaN	10		3	5	3	7	7	15	5	8	9	15	1.62943	10
1992	3	2	3	NaN	1	4	3	6	4	10	0	7		3	2	3	2.97216	1	4	3	6	4	10	0	7
1993	2	1	2	3	3	2	NaN	5	5	6	1	7		2	1	2	3	3	2	6.56144	5	5	6	1	7
1994	5	2	10	NaN	5	2	9	NaN	2	4	2	9		5	2	10	3.28762	5	2	9	75.9359	2	4	2	9
1995	9	9	NaN	8	15	15	9	20	13	19	13	13		9	9	7.52189	8	15	15	9	20	13	19	13	13
1996	9	11	11	NaN	16	13	14	12	11	NaN	6	8		9	11	11	11.9983	16	13	14	12	11	14.3487	6	8
1997	4	4	2	NaN	9	6	5	8	8	6	2	7		4	4	2	5.40865	9	6	5	8	8	6	2	7
1998	8	5	NaN	9	13	12	11	11	9	21	4	10		8	5	4.54459	9	13	12	11	11	9	21	4	10
1999	5	6	11	8	NaN	10	NaN	14	14	15	3	12		5	6	11	8	8.30948	10	17.2525	14	14	15	3	12
2000	3	6	6	5	14	17	9	19	NaN	18	1	14		3	6	6	5	14	17	9	19	11.8852	18	1	14
2001	0	2	NaN	3	11	5	5	7	5	8	3	3		0	2	0.276423	3	11	5	5	7	5	8	3	3
2002	5	NaN	6	5	10	7	7	6	6	9	3	8		5	3.23319	6	5	10	7	7	6	6	9	3	8
2003	5	6	4	5	6	10	11	12	8	17	3	12		5	6	4	5	6	10	11	12	8	17	3	12
2004	1	4	1	6	4	5	9	11	7	NaN	0	10		1	4	1	6	4	5	9	11	7	9.31802	0	10
2005	5	5	5	4	6	7	13	NaN	5	15	4	12		5	5	5	4	6	7	13	7.06793	5	15	4	12
2006	8	5	NaN	8	9	11	NaN	14	9	14	6	8		8	5	6.1079	8	9	11	4.54903	14	9	14	6	8
2007	9	8	NaN	10	8	12	5	NaN	9	13	6	11		9	8	7.6761	10	8	12	5	72.4095	9	13	6	11
2008	7	13	NaN	14	28	28	17	NaN	18	20	6	16		7	13	18.1062	14	28	28	17	62.3947	18	20	6	16
2009	5	3	NaN	7	10	14	7	6	6	15	3	6		5	3	5.01605	7	10	14	7	6	6	15	3	6
2010	7	10	NaN	NaN	12	NaN	NaN	NaN	13	20	11	14		7	10	5.99304	8.75473	12	15.5934	8.01189	32.6398	13	20	11	14
2011	7	8	NaN	8	NaN	13	15	NaN	NaN	12	6	15		7	8	13.8981	8	17.0894	13	15	62.9882	8.79726	12	6	15
2012	6	3	1	NaN	NaN	4	2	5	2	NaN	2	3		6	3	1	5.64607	-0.383296	4	2	5	2	9.91463	2	3
2013	2	5	4	NaN	6	NaN	NaN	10	5	8	3	8		2	5	4	4.19452	6	6.26569	9.25354	10	5	8	3	8
2014	1	4	2	NaN	4	7	7	NaN	5	NaN	2	6		1	4	2	4.01908	4	7	7	8.38228	5	8.12109	2	6
2015	1	3	2	3	1	7	2	5	2	5	0	5		1	3	2	3	1	7	2	5	2	5	0	5
2016	2	1	NaN	NaN	4	9	8	9	8	8	5	9		2	1	6.33238	1.97787	4	9	8	9	8	8	5	9
2017	6	6	NaN	NaN	6	7	12	15	11	13	5	12		6	6	7.36017	6.54379	6	7	12	15	11	13	5	12
2018	5	2	4	NaN	NaN	11	NaN	7	8	11	4	6		5	2	4	5.7081	11.0725	11	4.66299	7	8	11	4	6
2019	4	NaN	NaN	4	10	5	12	4	5	NaN	0	5		4	3.24527	4.73156	4	10	5	12	4	5	6.22837	0	5
	r1mm Index													r1mm Index
ID	S1	S2	S3	S4	S5	S6	S7	S8	S9	S10	S11	S12		S1	S2	S3	S4	S5	S6	S7	S8	S9	S10	S11	S12
1969	6	18	10	10	10	18	11	NaN	8	26	3	26		6	18	10	10	10	18	11	7.46589	8	26	3	26
1970	31	27	15	NaN	23	24	39	40	20	NaN	16	40		31	27	15	26.06	23	24	39	40	20	32.4546	16	40
1971	28	26	25	NaN	19	32	46	43	22	38	15	39		28	26	25	29.1208	19	32	46	43	22	38	15	39
1972	24	11	21	31	NaN	18	28	30	29	20	14	24		24	11	21	31	15.7153	18	28	30	29	20	14	24
1973	33	27	21	32	40	39	42	42	43	41	21	36		33	27	21	32	40	39	42	42	43	41	21	36
1974	26	19	17	NaN	24	21	40	49	26	29	8	28		26	19	17	24.0534	24	21	40	49	26	29	8	28
1975	29	34	33	33	29	31	51	NaN	34	34	24	39		29	34	33	33	29	31	51	40.6264	34	34	24	39
1976	5	8	NaN	15	9	10	NaN	14	14	19	5	16		5	8	16.6791	15	9	10	16.3554	14	14	19	5	16
1977	15	23	31	NaN	NaN	28	21	26	33	32	17	25		15	23	31	25.9211	17.6885	28	21	26	33	32	17	25
1978	13	21	22	17	21	NaN	15	26	13	NaN	6	21		13	21	22	17	21	19.7967	15	26	13	36.9153	6	21
1979	24	29	23	NaN	28	29	NaN	31	28	NaN	25	24		24	29	23	25.4902	28	29	30.8094	31	28	31.6577	25	24
1980	NaN	22	30	NaN	20	13	32	34	20	31	8	24		16.6575	22	30	20.1675	20	13	32	34	20	31	8	24
1981	20	28	27	NaN	20	24	34	39	20	37	15	34		20	28	27	23.4393	20	24	34	39	20	37	15	34
1982	12	9	NaN	15	13	12	23	27	21	24	5	16		12	9	19.2816	15	13	12	23	27	21	24	5	16
1983	NaN	13	16	NaN	19	16	25	23	21	21	8	18		9.37509	13	16	16.0498	19	16	25	23	21	21	8	18
1984	28	32	25	30	25	21	41	NaN	43	35	19	33		28	32	25	30	25	21	41	49.379	43	35	19	33
1985	13	22	19	20	25	NaN	33	NaN	30	35	26	24		13	22	19	20	25	35.7352	33	15.51	30	35	26	24
1986	9	18	24	22	19	17	26	23	30	23	17	26		9	18	24	22	19	17	26	23	30	23	17	26
1987	9	21	22	NaN	24	25	29	27	34	37	12	20		9	21	22	19.235	24	25	29	27	34	37	12	20
1988	25	40	33	33	32	NaN	48	46	44	48	33	30		25	40	33	33	32	35.8859	48	46	44	48	33	30
1989	NaN	25	23	18	26	NaN	35	32	26	32	16	25		13.4672	25	23	18	26	25.5971	35	32	26	32	16	25
1990	19	18	15	14	14	11	15	22	20	26	14	17		19	18	15	14	14	11	15	22	20	26	14	17
1991	10	20	16	18	22	21	29	27	23	25	NaN	20		10	20	16	18	22	21	29	27	23	25	13.5155	20
1992	9	15	14	NaN	12	16	18	19	16	24	10	16		9	15	14	14.9093	12	16	18	19	16	24	10	16
1993	8	10	17	14	20	16	NaN	31	23	20	6	17		8	10	17	14	20	16	29.4631	31	23	20	6	17
1994	13	19	28	NaN	24	13	38	NaN	24	25	7	21		13	19	28	19.0308	24	13	38	38.1151	24	25	7	21
1995	21	30	NaN	32	28	27	40	49	46	51	23	33		21	30	36.8558	32	28	27	40	49	46	51	23	33
1996	21	28	29	NaN	28	29	36	44	38	NaN	20	22		21	28	29	26.9605	28	29	36	44	38	40.1611	20	22
1997	11	12	11	NaN	16	12	19	22	19	24	12	10		11	12	11	15.2562	16	12	19	22	19	24	12	10
1998	24	27	NaN	31	36	39	46	44	36	45	32	14		24	27	33.2647	31	36	39	46	44	36	45	32	14
1999	23	24	28	24	NaN	23	NaN	44	31	35	31	17		23	24	28	24	28.324	23	40.5781	44	31	35	31	17
2000	20	26	20	21	35	25	19	54	NaN	35	35	30		20	26	20	21	35	25	19	54	16.9555	35	35	30
2001	9	15	NaN	12	20	15	19	26	7	21	19	14		9	15	5.69238	12	20	15	19	26	7	21	19	14
2002	17	NaN	20	20	18	15	17	26	16	27	22	13		17	15.7602	20	20	18	15	17	26	16	27	22	13
2003	19	25	29	25	23	18	28	37	22	38	38	21		19	25	29	25	23	18	28	37	22	38	38	21
2004	10	15	14	20	13	17	25	25	16	NaN	21	13		10	15	14	20	13	17	25	25	16	19.1365	21	13
2005	21	18	19	21	19	24	25	NaN	20	28	22	18		21	18	19	21	19	24	25	29.631	20	28	22	18
2006	17	19	NaN	17	28	18	NaN	32	19	31	25	18		17	19	16.4085	17	28	18	22.1875	32	19	31	25	18
2007	23	35	NaN	26	24	27	42	NaN	22	30	35	24		23	35	24.0803	26	24	27	42	47.1597	22	30	35	24
2008	36	46	NaN	40	40	44	61	NaN	38	57	47	38		36	46	33.5332	40	40	44	61	30.2943	38	57	47	38
2009	13	23	NaN	21	31	21	30	26	20	25	22	15		13	23	14.3119	21	31	21	30	26	20	25	22	15
2010	25	35	NaN	NaN	37	NaN	NaN	NaN	30	48	44	34		25	35	40.89	32.4127	37	36.8334	45.7447	40.8064	30	48	44	34
2011	19	30	NaN	22	NaN	23	36	NaN	NaN	37	28	32		19	30	26.177	22	20.0439	23	36	47.1509	16.0255	37	28	32
2012	18	20	10	NaN	NaN	4	18	19	6	NaN	17	8		18	20	10	13.8941	11.7952	4	18	19	6	17.3696	17	8
2013	16	14	15	NaN	20	NaN	NaN	23	8	26	17	17		16	14	15	15.223	20	15.5587	15.1263	23	8	26	17	17
2014	8	11	15	NaN	16	9	14	NaN	11	NaN	23	11		8	11	15	13.6527	16	9	14	23.5813	11	26.5665	23	11
2015	8	12	10	13	10	7	21	23	6	16	14	17		8	12	10	13	10	7	21	23	6	16	14	17
2016	14	14	NaN	NaN	6	14	22	32	11	27	31	23		14	14	36.9335	25.3912	6	14	22	32	11	27	31	23
2017	23	27	NaN	NaN	14	17	19	33	18	29	27	23		23	27	19.9543	23.614	14	17	19	33	18	29	27	23
2018	13	17	20	NaN	NaN	25	NaN	28	16	28	25	19		13	17	20	19.2738	20.583	25	19.6255	28	16	28	25	19
2019	14	NaN	NaN	20	15	28	14	30	17	NaN	18	23		14	21.3452	22.0851	20	15	28	14	30	17	34.0448	18	23
	r20mm Index													r20mm Index
ID	S1	S2	S3	S4	S5	S6	S7	S8	S9	S10	S11	S12		S1	S2	S3	S4	S5	S6	S7	S8	S9	S10	S11	S12
1969	2	2	1	3	3	4	2	NaN	4	5	1	6		2	2	1	3	3	4	2	2.45951	4	5	1	6
1970	3	2	3	NaN	7	8	5	8	8	NaN	1	5		3	2	3	9.49022	7	8	5	8	8	6.30188	1	5
1971	3	3	5	NaN	4	5	3	7	5	8	1	7		3	3	5	11.2508	4	5	3	7	5	8	1	7
1972	2	1	3	9	NaN	12	6	10	7	4	1	5		2	1	3	9	5.02986	12	6	10	7	4	1	5
1973	3	1	3	13	7	10	6	8	15	10	1	7		3	1	3	13	7	10	6	8	15	10	1	7
1974	1	1	1	NaN	3	3	1	16	3	3	2	3		1	1	1	6.07467	3	3	1	16	3	3	2	3
1975	3	2	4	11	13	8	14	NaN	17	22	6	9		3	2	4	11	13	8	14	0.682529	17	22	6	9
1976	1	0	NaN	4	2	4	NaN	2	3	2	0	1		1	0	1.23287	4	2	4	4.18066	2	3	2	0	1
1977	2	3	5	NaN	NaN	5	4	6	9	8	0	4		2	3	5	12.8717	3.68161	5	4	6	9	8	0	4
1978	2	0	2	3	4	NaN	4	6	2	NaN	0	2		2	0	2	3	4	8.49829	4	6	2	2.43904	0	2
1979	5	3	2	NaN	6	13	NaN	8	5	NaN	2	6		5	3	2	6.81212	6	13	6.67922	8	5	6.65503	2	6
1980	NaN	3	1	NaN	3	7	3	5	1	5	1	1		2.34875	3	1	3.31576	3	7	3	5	1	5	1	1
1981	3	1	1	NaN	6	14	4	8	6	11	0	3		3	1	1	8.25615	6	14	4	8	6	11	0	3
1982	1	1	NaN	4	2	0	3	4	3	3	0	3		1	1	0.903806	4	2	0	3	4	3	3	0	3
1983	NaN	1	2	NaN	5	2	3	2	2	6	2	5		1.54037	1	2	3.4758	5	2	3	2	2	6	2	5
1984	4	3	6	12	7	6	3	NaN	7	8	3	7		4	3	6	12	7	6	3	8.87104	7	8	3	7
1985	4	5	4	8	3	NaN	3	NaN	3	5	0	5		4	5	4	8	3	2.49322	3	5.42743	3	5	0	5
1986	1	0	3	5	3	4	2	3	4	6	0	5		1	0	3	5	3	4	2	3	4	6	0	5
1987	0	2	2	NaN	6	5	3	3	5	7	1	6		0	2	2	4.12499	6	5	3	3	5	7	1	6
1988	3	3	3	10	8	NaN	7	8	12	16	7	7		3	3	3	10	8	9.58126	7	8	12	16	7	7
1989	NaN	3	1	5	3	NaN	4	4	2	4	2	3		3.64216	3	1	5	3	3.48637	4	4	2	4	2	3
1990	2	0	2	3	3	1	0	0	2	6	2	4		2	0	2	3	3	1	0	0	2	6	2	4
1991	1	0	1	7	4	3	3	3	1	11	NaN	6		1	0	1	7	4	3	3	3	1	11	-0.473248	6
1992	2	0	0	NaN	1	2	1	3	2	5	0	4		2	0	0	3.90749	1	2	1	3	2	5	0	4
1993	0	1	0	3	0	1	NaN	2	1	6	0	4		0	1	0	3	0	1	-0.0463305	2	1	6	0	4
1994	2	1	5	NaN	2	1	2	NaN	2	2	0	7		2	1	5	8.08703	2	1	2	5.51308	2	2	0	7
1995	3	2	NaN	8	8	7	6	7	7	8	6	7		3	2	5.21555	8	8	7	6	7	7	8	6	7
1996	1	5	6	NaN	8	5	6	4	7	NaN	4	3		1	5	6	8.70966	8	5	6	4	7	11.7513	4	3
1997	2	3	2	NaN	3	2	2	3	5	3	1	6		2	3	2	4.60696	3	2	2	3	5	3	1	6
1998	0	1	NaN	9	2	7	3	4	6	12	2	7		0	1	2.89166	9	2	7	3	4	6	12	2	7
1999	3	2	3	8	NaN	7	NaN	6	8	8	0	8		3	2	3	8	6.05826	7	4.33797	6	8	8	0	8
2000	0	2	1	5	8	7	1	7	NaN	8	0	7		0	2	1	5	8	7	1	7	4.62655	8	0	7
2001	0	2	NaN	3	3	2	0	3	3	5	2	1		0	2	1.44544	3	3	2	0	3	3	5	2	1
2002	1	NaN	2	5	2	3	3	0	3	3	1	5		1	0.301355	2	5	2	3	3	0	3	3	1	5
2003	1	3	3	5	5	7	4	6	3	8	1	7		1	3	3	5	5	7	4	6	3	8	1	7
2004	0	0	1	6	2	2	2	4	3	NaN	0	4		0	0	1	6	2	2	2	4	3	5.78904	0	4
2005	1	1	4	4	4	3	7	NaN	2	7	1	8		1	1	4	4	4	3	7	-0.278061	2	7	1	8
2006	1	3	NaN	8	4	6	NaN	5	6	7	4	2		1	3	4.45321	8	4	6	3.75256	5	6	7	4	2
2007	3	3	NaN	10	5	5	2	NaN	4	10	4	8		3	3	5.08618	10	5	5	2	6.2796	4	10	4	8
2008	1	6	NaN	14	15	15	7	NaN	8	9	2	12		1	6	8.00787	14	15	15	7	25.6881	8	9	2	12
2009	1	2	NaN	7	3	1	3	3	2	10	0	3		1	2	2.43263	7	3	1	3	3	2	10	0	3
2010	3	5	NaN	NaN	6	NaN	NaN	NaN	8	13	3	6		3	5	6.60798	13.9608	6	6.25799	5.84002	7.31813	8	13	3	6
2011	2	4	NaN	8	NaN	6	6	NaN	NaN	6	3	7		2	4	5.4741	8	6.4683	6	6	5.63738	6.22187	6	3	7
2012	3	3	0	NaN	NaN	1	1	2	2	NaN	0	3		3	3	0	1.94048	1.82067	1	1	2	2	1.44567	0	3
2013	2	2	3	NaN	1	NaN	NaN	6	3	6	1	6		2	2	3	9.04898	1	3.30157	0.659439	6	3	6	1	6
2014	1	2	2	NaN	2	4	2	NaN	3	NaN	1	2		1	2	2	4.3906	2	4	2	3.57413	3	3.13548	1	2
2015	0	2	1	3	1	1	0	2	1	2	0	4		0	2	1	3	1	1	0	2	1	2	0	4
2016	1	1	NaN	NaN	3	6	4	3	6	4	0	3		1	1	1.59637	5.45693	3	6	4	3	6	4	0	3
2017	1	3	NaN	NaN	2	4	7	5	6	5	1	4		1	3	5.41819	9.82733	2	4	7	5	6	5	1	4
2018	1	1	2	NaN	NaN	4	NaN	2	3	6	3	3		1	1	2	3.11299	4.26431	4	2.82564	2	3	6	3	3
2019	2	NaN	NaN	4	5	1	6	1	1	NaN	0	2		2	4.79415	3.48354	4	5	1	6	1	1	5.13275	0	2
	r3mm Index													r3mm Index
ID	S1	S2	S3	S4	S5	S6	S7	S8	S9	S10	S11	S12		S1	S2	S3	S4	S5	S6	S7	S8	S9	S10	S11	S12
1969	5	11	6	7	10	14	8	NaN	8	19	3	22		5	11	6	7	10	14	8	14.8006	8	19	3	22
1970	17	16	12	NaN	20	18	25	28	20	NaN	6	25		17	16	12	15.7009	20	18	25	28	20	22.5828	6	25
1971	18	20	16	NaN	19	30	26	35	21	27	12	31		18	20	16	16.8173	19	30	26	35	21	27	12	31
1972	17	9	12	21	NaN	18	25	29	24	18	14	15		17	9	12	21	21.515	18	25	29	24	18	14	15
1973	19	20	21	26	36	26	29	42	42	31	16	29		19	20	21	26	36	26	29	42	42	31	16	29
1974	12	11	17	NaN	24	16	25	49	21	17	5	15		12	11	17	18.1829	24	16	25	49	21	17	5	15
1975	27	18	20	27	29	26	39	NaN	33	34	18	28		27	18	20	27	29	26	39	40.9716	33	34	18	28
1976	2	4	NaN	9	8	6	NaN	13	13	14	2	13		2	4	7.15958	9	8	6	11.6248	13	13	14	2	13
1977	11	18	19	NaN	NaN	24	18	23	30	24	9	18		11	18	19	15.6311	23.9867	24	18	23	30	24	9	18
1978	12	10	16	12	15	NaN	14	26	11	NaN	4	15		12	10	16	12	15	10.6276	14	26	11	18.2913	4	15
1979	17	20	18	NaN	21	26	NaN	26	21	NaN	16	13		17	20	18	17.1437	21	26	22.289	26	21	22.3814	16	13
1980	NaN	14	21	NaN	16	11	20	34	14	21	5	16		6.05425	14	21	8.9111	16	11	20	34	14	21	5	16
1981	19	13	16	NaN	18	18	25	30	14	26	11	24		19	13	16	15.3527	18	18	25	30	14	26	11	24
1982	8	3	NaN	11	11	9	15	23	14	17	3	10		8	3	9.93566	11	11	9	15	23	14	17	3	10
1983	NaN	4	12	NaN	16	16	21	16	18	17	8	14		4.77789	4	12	17.1653	16	16	21	16	18	17	8	14
1984	24	23	19	21	22	20	33	NaN	27	26	18	25		24	23	19	21	22	20	33	34.5087	27	26	18	25
1985	13	15	15	12	18	NaN	18	NaN	19	22	19	19		13	15	15	12	18	22.4387	18	24.2139	19	22	19	19
1986	9	6	13	18	16	15	20	17	22	19	11	20		9	6	13	18	16	15	20	17	22	19	11	20
1987	8	8	15	NaN	18	24	22	24	24	24	7	14		8	8	15	19.3531	18	24	22	24	24	24	7	14
1988	22	24	20	22	24	NaN	32	41	36	36	24	28		22	24	20	22	24	29.3809	32	41	36	36	24	28
1989	NaN	15	18	13	21	NaN	20	24	20	20	11	22		11.0946	15	18	13	21	17.2163	20	24	20	20	11	22
1990	17	10	7	9	10	8	9	11	13	15	10	15		17	10	7	9	10	8	9	11	13	15	10	15
1991	10	9	8	12	12	21	17	21	17	17	NaN	16		10	9	8	12	12	21	17	21	17	17	16.2079	16
1992	8	10	9	NaN	8	8	10	12	9	18	8	9		8	10	9	6.79058	8	8	10	12	9	18	8	9
1993	8	4	8	8	14	7	NaN	16	17	13	3	14		8	4	8	8	14	7	9.78977	16	17	13	3	14
1994	10	10	17	NaN	16	11	27	NaN	12	16	6	16		10	10	17	13.5291	16	11	27	33.5893	12	16	6	16
1995	17	18	NaN	15	28	26	25	32	29	39	17	30		17	18	24.8164	15	28	26	25	32	29	39	17	30
1996	20	21	18	NaN	26	26	24	29	28	NaN	14	15		20	21	18	20.1904	26	26	24	29	28	26.4407	14	15
1997	8	7	8	NaN	12	9	14	14	14	14	3	8		8	7	8	10.4128	12	9	14	14	14	14	3	8
1998	21	14	NaN	21	27	29	30	28	20	32	11	13		21	14	22.8527	21	27	29	30	28	20	32	11	13
1999	19	12	15	18	NaN	16	NaN	31	30	27	14	16		19	12	15	18	21.0114	16	22.8864	31	30	27	14	16
2000	17	12	18	13	27	20	18	41	NaN	30	21	28		17	12	18	13	27	20	18	41	5.25715	30	21	28
2001	9	9	NaN	6	20	11	11	18	7	12	4	12		9	9	13.2592	6	20	11	11	18	7	12	4	12
2002	11	NaN	13	13	17	14	14	19	13	19	9	11		11	9.37439	13	13	17	14	14	19	13	19	9	11
2003	14	16	18	16	20	17	25	30	14	29	18	19		14	16	18	16	20	17	25	30	14	29	18	19
2004	7	9	8	11	9	13	17	16	14	NaN	5	13		7	9	8	11	9	13	17	16	14	13.3659	5	13
2005	13	8	13	15	15	21	18	NaN	11	20	14	18		13	8	13	15	15	21	18	22.4008	11	20	14	18
2006	14	15	NaN	14	21	15	NaN	29	15	21	14	17		14	15	17.6647	14	21	15	23.7703	29	15	21	14	17
2007	20	17	NaN	19	20	23	31	NaN	16	19	19	19		20	17	14.8753	19	20	23	31	34.0956	16	19	19	19
2008	23	24	NaN	28	36	43	41	NaN	29	37	33	33		23	24	28.9869	28	36	43	41	68.52	29	37	33	33
2009	7	11	NaN	17	22	21	19	21	19	23	14	14		7	11	17.5609	17	22	21	19	21	19	23	14	14
2010	15	20	NaN	NaN	24	NaN	NaN	NaN	21	33	26	27		15	20	19.9343	15.7695	24	26.579	21.1976	41.0636	21	33	26	27
2011	9	19	NaN	17	NaN	23	23	NaN	NaN	26	17	28		9	19	14.7925	17	17.7886	23	23	28.6698	25.393	26	17	28
2012	11	10	3	NaN	NaN	4	14	15	4	NaN	6	4		11	10	3	8.6872	5.67365	4	14	15	4	7.25065	6	4
2013	9	9	10	NaN	13	NaN	NaN	13	7	19	7	16		9	9	10	7.38373	13	12.5869	9.45375	13	7	19	7	16
2014	3	7	7	NaN	11	9	12	NaN	9	NaN	5	9		3	7	7	9.07339	11	9	12	12.7537	9	10.3972	5	9
2015	4	5	7	6	5	7	8	10	5	13	3	11		4	5	7	6	5	7	8	10	5	13	3	11
2016	9	6	NaN	NaN	5	14	17	20	11	19	19	16		9	6	6.93785	11.4536	5	14	17	20	11	19	19	16
2017	14	16	NaN	NaN	11	13	17	24	14	25	21	22		14	16	10.0818	10.8072	11	13	17	24	14	25	21	22
2018	9	10	13	NaN	NaN	23	NaN	19	14	16	15	12		9	10	13	13.6881	15.4629	23	17.0413	19	14	16	15	12
2019	11	NaN	NaN	11	14	19	14	20	10	NaN	8	11		11	10.0282	11.6868	11	14	19	14	20	10	17.0677	8	11
	rx1day Index													rx1day Index
ID	S1	S2	S3	S4	S5	S6	S7	S8	S9	S10	S11	S12		S1	S2	S3	S4	S5	S6	S7	S8	S9	S10	S11	S12
1969	80	48	70	40	40	47	51	NaN	78	37	22	56		80	48	70	40	40	47	51	73.5185	78	37	22	56
1970	70	32	41	NaN	45	47	65	60	38	NaN	20	61		70	32	41	14.8287	45	47	65	60	38	72.0874	20	61
1971	43	28	43	NaN	83	46	34	52	40	78	50	61		43	28	43	-11.5337	83	46	34	52	40	78	50	61
1972	27	22	30	68.4	NaN	50	73	40	49	45	70	45		27	22	30	68.4	19.2546	50	73	40	49	45	70	45
1973	48	55	52	69.7	85	67	42	60	83	50	32	66		48	55	52	69.7	85	67	42	60	83	50	32	66
1974	28	29	30	NaN	45	40	21	50	51	38	32	40		28	29	30	45.0473	45	40	21	50	51	38	32	40
1975	39	69	39	33	55	90	48	NaN	90	95	76	50		39	69	39	33	55	90	48	117.539	90	95	76	50
1976	21	7	NaN	26.6	31	42	NaN	24	30	33	17	22		21	7	63.613	26.6	31	42	51.3602	24	30	33	17	22
1977	22	39	59	NaN	NaN	50	73	29	50	42	18	30		22	39	59	43.8254	64.7598	50	73	29	50	42	18	30
1978	23	15	37	58	50	NaN	50	27	42	NaN	12	48		23	15	37	58	50	32.5432	50	27	42	43.2814	12	48
1979	34	50	29	NaN	41	100	NaN	40	46	NaN	26	55		34	50	29	32.1889	41	100	59.4152	40	46	95.9355	26	55
1980	NaN	46	20	NaN	37	60	26	25	46	73	20	25		45.967	46	20	41.56	37	60	26	25	46	73	20	25
1981	70	28	21	NaN	43	80	66	34	38	65	18	96		70	28	21	41.5875	43	80	66	34	38	65	18	96
1982	30	47	NaN	43.4	44	18	30	42	27	41	7.7	30		30	47	17.5147	43.4	44	18	30	42	27	41	7.7	30
1983	NaN	25	24	NaN	75	70	40	46	132	49	20	40		33.0872	25	24	137.5	75	70	40	46	132	49	20	40
1984	38	67	32	70.8	50	50	57	NaN	53	73	30	32		38	67	32	70.8	50	50	57	15.7755	53	73	30	32
1985	38	34	32	35.5	40	NaN	34	NaN	32	67	15	40		38	34	32	35.5	40	34.8544	34	20.7183	32	67	15	40
1986	20	18	82	69.5	37	65	28	33	81	52	19	56		20	18	82	69.5	37	65	28	33	81	52	19	56
1987	18	38	28	NaN	39	60	43	30	98	60	28	72		18	38	28	121.281	39	60	43	30	98	60	28	72
1988	30	23	32	30	52	NaN	64	65	61	66	45	64		30	23	32	30	52	61.5646	64	65	61	66	45	64
1989	NaN	44	21	20.5	25	NaN	90	63	47	64	85	39		24.0053	44	21	20.5	25	49.0004	90	63	47	64	85	39
1990	58	13	39	24	32	20	15	19	27	55	27	58		58	13	39	24	32	20	15	19	27	55	27	58
1991	30	18	46	55	30	32	46	41	32	57	NaN	71		30	18	46	55	30	32	46	41	32	57	14.0649	71
1992	35	18	16	NaN	20	45	21	29	86	49	7	34		35	18	16	101.159	20	45	21	29	86	49	7	34
1993	11	34	15	16.7	19	24	NaN	67	24	46	10	65		11	34	15	16.7	19	24	-19.8754	67	24	46	10	65
1994	27	23	48	NaN	25	20	83	NaN	24	34	12	51		27	23	48	43.2472	25	20	83	34.9764	24	34	12	51
1995	53	24	NaN	55.5	39	35	90	62	70	68	50	60		53	24	23.7103	55.5	39	35	90	62	70	68	50	60
1996	22	27	35	NaN	67	48	66	42	55	NaN	55	50		22	27	35	33.4025	67	48	66	42	55	68.6167	55	50
1997	63	49	50	NaN	22	32	40	76	35	37	65	62		63	49	50	8.27202	22	32	40	76	35	37	65	62
1998	19	33	NaN	52.5	34	43	25	25	44	58	35	84		19	33	44.064	52.5	34	43	25	25	44	58	35	84
1999	35	43	40	45.5	NaN	37	NaN	36	42	48	18	36		35	43	40	45.5	52.3876	37	46.4012	36	42	48	18	36
2000	19	23	22	33	40	47	23	41	NaN	67	11	49		19	23	22	33	40	47	23	41	47.3796	67	11	49
2001	9	23	NaN	30	35	28	19	60.4	45	75	25	26		9	23	-18.2348	30	35	28	19	60.4	45	75	25	26
2002	24	NaN	29	27.1	39	40	35	16	55	97	29	59		24	13.2056	29	27.1	39	40	35	16	55	97	29	59
2003	22	56	92	32	95	75	47	30	56	45	21	55		22	56	92	32	95	75	47	30	56	45	21	55
2004	10	16	52	25.6	37	29	48	29	32	NaN	4	53		10	16	52	25.6	37	29	48	29	32	59.9488	4	53
2005	28	26	55	25	70	66	39	NaN	52	53	29	90		28	26	55	25	70	66	39	46.6369	52	53	29	90
2006	34	63	NaN	36.5	74	75	NaN	38	63	41	28	48		34	63	81.9002	36.5	74	75	32.1755	38	63	41	28	48
2007	38	41	NaN	30.3	57	61	31	NaN	47	35	68	60		38	41	43.4825	30.3	57	61	31	61.5177	47	35	68	60
2008	23	46	NaN	60.5	45	55	52	NaN	70	50	57	50		23	46	33.9527	60.5	45	55	52	47.6341	70	50	57	50
2009	41	37	NaN	35.8	38	35	45	30	35	62	14	62		41	37	35.1152	35.8	38	35	45	30	35	62	14	62
2010	26	36	NaN	NaN	77	NaN	NaN	NaN	78	51	39	50		26	36	37.2208	68.2964	77	58.5492	37.0293	42.8022	78	51	39	50
2011	67	26	NaN	29	NaN	40	42	NaN	NaN	42	73	49		67	26	45.7287	29	16.1194	40	42	68.0522	43.4438	42	73	49
2012	34	69	10	NaN	NaN	30	31	26	31	NaN	11	28		34	69	10	72.6052	41.9705	30	31	26	31	16.8675	11	28
2013	31	26	24	NaN	23	NaN	NaN	62	53	51	31	53		31	26	24	34.5737	23	39.4617	0.62492	62	53	51	31	53
2014	29	46	39	NaN	41	82	27	NaN	67	NaN	24	66		29	46	39	60.3739	41	82	27	22.5651	67	83.3658	24	66
2015	14	32	21	23.4	20	20	11	25	25	36	7	54		14	32	21	23.4	20	20	11	25	25	36	7	54
2016	20	40	NaN	NaN	59	55	35	46	55	42	16	43		20	40	47.6469	46.7095	59	55	35	46	55	42	16	43
2017	38	29	NaN	NaN	29	40	30	34	48	49	39	43		38	29	27.2104	48.9127	29	40	30	34	48	49	39	43
2018	21	20	20	NaN	NaN	31	NaN	24	45	51	56	44		21	20	20	70.6224	13.3564	31	56.2973	24	45	51	56	44
2019	40	NaN	NaN	69.9	46	24	50	35	20	NaN	6	30		40	70.4905	25.8932	69.9	46	24	50	35	20	1.8438	6	30
	rx5day Index													rx5day Index
ID	S1	S2	S3	S4	S5	S6	S7	S8	S9	S10	S11	S12		S1	S2	S3	S4	S5	S6	S7	S8	S9	S10	S11	S12
1969	80	68	90	46.3	76	98	85	NaN	117	85	34	164		80	68	90	46.3	76	98	85	151.804	117	85	34	164
1970	106	50	44	NaN	45	96	85	111	84	NaN	24	137		106	50	44	105.798	45	96	85	111	84	145.594	24	137
1971	64	49	69	NaN	108	85	74	75	63	106	68	104		64	49	69	68.0552	108	85	74	75	63	106	68	104
1972	32	38	84	80.2	NaN	90	74	109	99	133	80	96		32	38	84	80.2	126.728	90	74	109	99	133	80	96
1973	52	66	71	82.4	119	135	63	100	151	92	40	89		52	66	71	82.4	119	135	63	100	151	92	40	89
1974	45	34	38	NaN	98	71	66	136	62	49	32	55		45	34	38	82.8587	98	71	66	136	62	49	32	55
1975	39	91	94	89	130	130	138	NaN	131	162	131	93		39	91	94	89	130	130	138	111.856	131	162	131	93
1976	21	7	NaN	42.6	60	64	NaN	39	60	55	17	22		21	7	27.5469	42.6	60	64	6.29788	39	60	55	17	22
1977	27	43	67	NaN	NaN	78	76	66	98	69	21	42		27	43	67	98.8782	98.1265	78	76	66	98	69	21	42
1978	29	22	54	65.3	58	NaN	89	65	45	NaN	13	75		29	22	54	65.3	58	38.7359	89	65	45	63.966	13	75
1979	74	110	58	NaN	84	280	NaN	85	95	NaN	46	124		74	110	58	118.785	84	280	217.975	85	95	222.335	46	124
1980	NaN	70	61	NaN	57	70	42	75	52	130	28	51		54.8747	70	61	32.8058	57	70	42	75	52	130	28	51
1981	84	35	32	NaN	55	232	70	94	71	189	19	120		84	35	32	47.457	55	232	70	94	71	189	19	120
1982	37	59	NaN	43.6	44	25	42	70	32	59	9.7	43		37	59	43.4475	43.6	44	25	42	70	32	59	9.7	43
1983	NaN	27	66	NaN	120	99	60	67	152	112	33	80		31.6226	27	66	103.718	120	99	60	67	152	112	33	80
1984	66	91	58	106.5	116	90	107	NaN	82	76	64	77		66	91	58	106.5	116	90	107	152.255	82	76	64	77
1985	44	47	86	88.4	113	NaN	62	NaN	108	147	38	59		44	47	86	88.4	113	93.7649	62	61.8777	108	147	38	59
1986	42	21	83	79.9	45	100	45	44	98	58	29	63		42	21	83	79.9	45	100	45	44	98	58	29	63
1987	53	39	40	NaN	65	92	61	54	148	136	67	103		53	39	40	90.3912	65	92	61	54	148	136	67	103
1988	54	44	56	68.4	84	NaN	78	88	103	155	75	99		54	44	56	68.4	84	114.861	78	88	103	155	75	99
1989	NaN	51	40	38.5	70	NaN	98	86	61	65	97	65		34.7264	51	40	38.5	70	96.6687	98	86	61	65	97	65
1990	64	22	63	34.3	53	43	18	28	51	160	42	65		64	22	63	34.3	53	43	18	28	51	160	42	65
1991	46	49	56	84.2	59	61	73	67	57	138	NaN	117		46	49	56	84.2	59	61	73	67	57	138	19.6702	117
1992	35	19	18	NaN	21	46	27	63	91	53	10	48		35	19	18	65.6419	21	46	27	63	91	53	10	48
1993	15	34	16	19	39	26	NaN	80	43	84	10	71		15	34	16	19	39	26	46.156	80	43	84	10	71
1994	39	37	79	NaN	36	20	97	NaN	26	40	17	92		39	37	79	50.4522	36	20	97	97.8274	26	40	17	92
1995	53	39	NaN	105.3	104	99	110	83	137	150	84	87		53	39	87.3035	105.3	104	99	110	83	137	150	84	87
1996	32	72	52	NaN	86	79	74	59	98	NaN	63	71.05		32	72	52	65.4531	86	79	74	59	98	114.55	63	71.05
1997	68	97	79	NaN	62	71	87	143	90	92	85	98		68	97	79	51.694	62	71	87	143	90	92	85	98
1998	32	37	NaN	56.6	45	71	41	48	68	91	38	86		32	37	40.2005	56.6	45	71	41	48	68	91	38	86
1999	48	60	68	62.3	NaN	71	NaN	59	80	91	30	69		48	60	68	62.3	67.8167	71	65.5264	59	80	91	30	69
2000	31	28	43	51	93	91	43	65	NaN	137	25	91		31	28	43	51	93	91	43	65	103.293	137	25	91
2001	12	23	NaN	30	51	45	25	71.6	55	111	29	31		12	23	20.0257	30	51	45	25	71.6	55	111	29	31
2002	36	NaN	45	50.8	75	77	41	32	92	109	47	104		36	11.9624	45	50.8	75	77	41	32	92	109	47	104
2003	27	78	105	52	117	139	120	80	89	127	35	85		27	78	105	52	117	139	120	80	89	127	35	85
2004	24	22	59	29.6	53	46	71	71	39	NaN	8	98		24	22	59	29.6	53	46	71	71	39	82.1006	8	98
2005	28	29	70	35.6	89	73	63	NaN	66	88	30	128		28	29	70	35.6	89	73	63	98.3662	66	88	30	128
2006	55	88	NaN	82.3	93	117	NaN	66	113	153	70	89		55	88	76.1712	82.3	93	117	94.1381	66	113	153	70	89
2007	44	58	NaN	47.7	75	81	47	NaN	62	76	103	89		44	58	58.7675	47.7	75	81	47	66.4222	62	76	103	89
2008	49	56	NaN	67.5	98	102	103	NaN	88	73	78	122		49	56	83.6465	67.5	98	102	103	114.438	88	73	78	122
2009	69	44	NaN	58.9	58	45	68	50	56	145	25	72		69	44	82.7866	58.9	58	45	68	50	56	145	25	72
2010	62	90	NaN	NaN	114	NaN	NaN	NaN	84	105	46	82		62	90	118.976	88.1876	114	73.3473	109.652	103.988	84	105	46	82
2011	68	51	NaN	62.1	NaN	74	91	NaN	NaN	62	77	121		68	51	83.1853	62.1	75.8936	74	91	124.373	76.4852	62	77	121
2012	40	78	11	NaN	NaN	30	34	40	31	NaN	23	29		40	78	11	27.7591	1.25436	30	34	40	31	75.1606	23	29
2013	31	51	53	NaN	50	NaN	NaN	72	68	93	64	89		31	51	53	23.5155	50	83.1331	60.343	72	68	93	64	89
2014	29	65	40	NaN	42	91	34	NaN	72	NaN	27	68		29	65	40	16.4579	42	91	34	47.4848	72	95.1701	27	68
2015	22	40	21	28.3	20	30	19	38	29	43	8	60		22	40	21	28.3	20	30	19	38	29	43	8	60
2016	30	45	NaN	NaN	64	97	41	60	83	74	49	77		30	45	55.5356	42.2392	64	97	41	60	83	74	49	77
2017	56	61	NaN	NaN	48	118	62	68	60	80	58	73		56	61	67.9591	26.9659	48	118	62	68	60	80	58	73
2018	41	30	34	NaN	NaN	84	NaN	37	73	70	83	50		41	30	34	46.8753	48.8126	84	26.8445	37	73	70	83	50
2019	64	NaN	NaN	70.1	100	29	58	62	21	NaN	16	51		64	37.6196	111.691	70.1	100	29	58	62	21	89.8465	16	51
	sdii Index													sdii Index
ID	S1	S2	S3	S4	S5	S6	S7	S8	S9	S10	S11	S12		S1	S2	S3	S4	S5	S6	S7	S8	S9	S10	S11	S12
1969	25.3333	7.94444	11.4	10.82	15.8	12.2222	13.0909	NaN	23.5	10.1538	17.6667	13.0769		25.3333	7.94444	11.4	10.82	15.8	12.2222	13.0909	32.9841	23.5	10.1538	17.6667	13.0769
1970	7.70968	6.51852	10.5333	NaN	13.3043	13.9167	9.74359	10.65	15.95	NaN	3.75	9.375		7.70968	6.51852	10.5333	9.82206	13.3043	13.9167	9.74359	10.65	15.95	13.4636	3.75	9.375
1971	7.35714	8.76923	10.52	NaN	16.7368	12.2812	7.23913	10.3023	12.6818	11.8684	8.53333	10.9487		7.35714	8.76923	10.52	11.6929	16.7368	12.2812	7.23913	10.3023	12.6818	11.8684	8.53333	10.9487
1972	8.08333	8.45455	9.80952	9.12903	NaN	23.0556	13.7143	14.0333	13.6897	12.6	11.7143	10.25		8.08333	8.45455	9.80952	9.12903	23.1939	23.0556	13.7143	14.0333	13.6897	12.6	11.7143	10.25
1973	7.54545	7.51852	13.0476	12.875	13.075	14.1026	9.57143	13.381	18.9767	11.7073	7.52381	12.5556		7.54545	7.51852	13.0476	12.875	13.075	14.1026	9.57143	13.381	18.9767	11.7073	7.52381	12.5556
1974	5.11538	5.89474	9	NaN	12.625	10.5714	5.525	16.4286	9.53846	8.65517	10.75	6.92857		5.11538	5.89474	9	7.94542	12.625	10.5714	5.525	16.4286	9.53846	8.65517	10.75	6.92857
1975	8.44828	7.08824	7.45455	10.9182	19.1034	15.8387	11.549	NaN	20.7353	27.7353	13.0417	11.359		8.44828	7.08824	7.45455	10.9182	19.1034	15.8387	11.549	9.11439	20.7353	27.7353	13.0417	11.359
1976	7.2	3.125	NaN	7.48667	14.3333	12.7	NaN	9.78571	12.8571	7.42105	6.4	4.8125		7.2	3.125	8.92527	7.48667	14.3333	12.7	6.05185	9.78571	12.8571	7.42105	6.4	4.8125
1977	7.6	11.2174	8.80645	NaN	NaN	13.9286	12.7619	11.8077	15.3636	13.5312	5.52941	8.84		7.6	11.2174	8.80645	10.2729	13.3682	13.9286	12.7619	11.8077	15.3636	13.5312	5.52941	8.84
1978	8.15385	4.52381	7.77273	9.65294	10.5238	NaN	14.1333	13.5385	11.9231	NaN	5.83333	9.38095		8.15385	4.52381	7.77273	9.65294	10.5238	13.8836	14.1333	13.5385	11.9231	31.1662	5.83333	9.38095
1979	10.625	7.93103	8.52174	NaN	13	24.5862	NaN	12.5806	11.1786	NaN	6.32	11.5833		10.625	7.93103	8.52174	9.42324	13	24.5862	9.79089	12.5806	11.1786	14.1874	6.32	11.5833
1980	NaN	8.54545	6.2	NaN	8.9	20.5385	7.8125	10.9706	7.55	11.3871	7.75	5.125		14.2009	8.54545	6.2	9.43387	8.9	20.5385	7.8125	10.9706	7.55	11.3871	7.75	5.125
1981	12.8	5.03571	6.07407	NaN	15.45	27.2083	10.6765	10.5385	12.55	14.6486	6.08	11.8235		12.8	5.03571	6.07407	8.52157	15.45	27.2083	10.6765	10.5385	12.55	14.6486	6.08	11.8235
1982	6.5	7.77778	NaN	9.39333	10.3077	7.5	7.56522	9.44444	7.52381	7.125	3.86	8.1875		6.5	7.77778	9.61771	9.39333	10.3077	7.5	7.56522	9.44444	7.52381	7.125	3.86	8.1875
1983	NaN	5.38462	8.4375	NaN	14.2105	13.875	9.56	7.65217	14.0952	13.9048	11.125	12.0556		8.76114	5.38462	8.4375	8.54527	14.2105	13.875	9.56	7.65217	14.0952	13.9048	11.125	12.0556
1984	10.6786	8.375	9.96	12.95	15.4	15.5714	9.12195	NaN	8.83721	13.2571	11.8947	10.4545		10.6786	8.375	9.96	12.95	15.4	15.5714	9.12195	11.6936	8.83721	13.2571	11.8947	10.4545
1985	15.0769	9.72727	9.26316	9.485	9.24	NaN	6.24242	NaN	8.63333	10.9429	4.92308	11.4583		15.0769	9.72727	9.26316	9.485	9.24	9.35148	6.24242	6.55038	8.63333	10.9429	4.92308	11.4583
1986	10.4444	3.66667	9.83333	9.53182	10.5263	15.4706	7	8.34783	10.3667	14.8261	5.11765	10		10.4444	3.66667	9.83333	9.53182	10.5263	15.4706	7	8.34783	10.3667	14.8261	5.11765	10
1987	8.66667	6	7.68182	NaN	12.5	12.52	9.10345	9.55556	11.5882	13.6216	7.16667	14.95		8.66667	6	7.68182	8.53202	12.5	12.52	9.10345	9.55556	11.5882	13.6216	7.16667	14.95
1988	8.72	6.525	6.57576	8.79394	12.2188	NaN	9.04167	13.2826	13.7955	17.9375	11.5455	16.0333		8.72	6.525	6.57576	8.79394	12.2188	19.762	9.04167	13.2826	13.7955	17.9375	11.5455	16.0333
1989	NaN	7.68	5.82609	8.30556	8	NaN	9.42857	9.0625	7.26923	9.4375	11.9375	9.6		10.0373	7.68	5.82609	8.30556	8	6.69662	9.42857	9.0625	7.26923	9.4375	11.9375	9.6
1990	9.36842	4.05556	7.06667	6.87143	9.5	8.81818	4.66667	5	8.2	13.1538	8	12.8235		9.36842	4.05556	7.06667	6.87143	9.5	8.81818	4.66667	5	8.2	13.1538	8	12.8235
1991	9.2	5.55	7.0625	9.51111	8.54545	14.0476	7.24138	9.07407	8.6087	20.16	NaN	16.5		9.2	5.55	7.0625	9.51111	8.54545	14.0476	7.24138	9.07407	8.6087	20.16	6.71215	16.5
1992	9.88889	5.2	5.35714	NaN	4.66667	7.0625	5.72222	8.57895	10.5625	11.25	4.4	10.4375		9.88889	5.2	5.35714	7.64145	4.66667	7.0625	5.72222	8.57895	10.5625	11.25	4.4	10.4375
1993	6.375	6.2	4.35294	6.19286	5.95	4.75	NaN	6.48387	6.30435	11.85	3.5	15.4706		6.375	6.2	4.35294	6.19286	5.95	4.75	4.77552	6.48387	6.30435	11.85	3.5	15.4706
1994	10	4.78947	9.53571	NaN	6.54167	6.15385	7.94737	NaN	4.54167	6.4	6.42857	13.8571		10	4.78947	9.53571	8.47008	6.54167	6.15385	7.94737	8.51293	4.54167	6.4	6.42857	13.8571
1995	12.0952	7.1	NaN	10.1906	14.5	12.4444	11.525	10.4286	10.1087	11.1373	13.7826	14.3333		12.0952	7.1	8.75302	10.1906	14.5	12.4444	11.525	10.4286	10.1087	11.1373	13.7826	14.3333
1996	8.90476	9.21429	9.37931	NaN	16.5714	11.7586	10.0278	7.68182	10.0526	NaN	10.85	11.1386		8.90476	9.21429	9.37931	9.83764	16.5714	11.7586	10.0278	7.68182	10.0526	9.91855	10.85	11.1386
1997	12	10.8333	9.54545	NaN	10.3125	10.8333	8	11.7273	12	8.375	8.08333	30.3		12	10.8333	9.54545	8.49551	10.3125	10.8333	8	11.7273	12	8.375	8.08333	30.3
1998	7.83333	5.25926	NaN	9.55161	8.44444	8.41026	6.52174	7.31818	8.58333	12.6444	4.65625	24.4286		7.83333	5.25926	10.1345	9.55161	8.44444	8.41026	6.52174	7.31818	8.58333	12.6444	4.65625	24.4286
1999	7.91304	7.41667	8.82143	9.4625	NaN	13.087	NaN	8.25	12.8387	13.0286	4	15.4706		7.91304	7.41667	8.82143	9.4625	10.5738	13.087	8.17231	8.25	12.8387	13.0286	4	15.4706
2000	6.25	5.53846	8.1	8.04286	11.6857	15.2	9.31579	8.68519	NaN	14.7429	3.42857	13.9		6.25	5.53846	8.1	8.04286	11.6857	15.2	9.31579	8.68519	14.0299	14.7429	3.42857	13.9
2001	4.77778	6.06667	NaN	7.93333	11.2	8.6	6	9.46154	17.1429	12.3333	4.78947	6.92857		4.77778	6.06667	8.6459	7.93333	11.2	8.6	6	9.46154	17.1429	12.3333	4.78947	6.92857
2002	6.82353	NaN	7.85	7.48	13.6667	12.3333	10.1765	6.15385	13.6875	12.0741	4.36364	19.0769		6.82353	6.73656	7.85	7.48	13.6667	12.3333	10.1765	6.15385	13.6875	12.0741	4.36364	19.0769
2003	6.10526	8.32	9.48276	7.168	15.1304	19.5	12.0714	9.35135	9.09091	11.5	4.13158	17.1905		6.10526	8.32	9.48276	7.168	15.1304	19.5	12.0714	9.35135	9.09091	11.5	4.13158	17.1905
2004	4.7	5.73333	7.35714	6.12	9	8.05882	9.44	9.8	10.75	NaN	1.80952	18.5423		4.7	5.73333	7.35714	6.12	9	8.05882	9.44	9.8	10.75	20.5864	1.80952	18.5423
2005	6.57143	6.05556	10.5789	6.64762	15.3158	10.7083	12.08	NaN	7.6	15.3214	5.45455	26.2778		6.57143	6.05556	10.5789	6.64762	15.3158	10.7083	12.08	7.9729	7.6	15.3214	5.45455	26.2778
2006	9.17647	10.2105	NaN	12.9588	13	20.5	NaN	11.3438	16.5263	11.6452	6.92	12.5556		9.17647	10.2105	10.852	12.9588	13	20.5	8.8279	11.3438	16.5263	11.6452	6.92	12.5556
2007	9.47826	6.34286	NaN	9	12.7083	12.6667	6.2381	NaN	11.0455	12.2667	6.94286	15.75		9.47826	6.34286	9.75862	9	12.7083	12.6667	6.2381	7.14739	11.0455	12.2667	6.94286	15.75
2008	5.72778	8	NaN	11.3375	15.35	16.0682	7.90164	NaN	14.1053	10.0526	5.94043	13.3947		5.72778	8	12.4012	11.3375	15.35	16.0682	7.90164	9.47507	14.1053	10.0526	5.94043	13.3947
2009	8.69231	6.08696	NaN	8.51905	8.35484	11.1429	7.3	7.76923	9.5	21.36	4.68182	13.4		8.69231	6.08696	6.83845	8.51905	8.35484	11.1429	7.3	7.76923	9.5	21.36	4.68182	13.4
2010	7.36	7.74286	NaN	NaN	12.1622	NaN	NaN	NaN	14.2	11.9167	6.88636	11.7941		7.36	7.74286	9.78509	10.5679	12.1622	14.318	9.50011	10.4776	14.2	11.9167	6.88636	11.7941
2011	9.26316	7.13333	NaN	10.2273	NaN	15	11.1111	NaN	NaN	9.59459	8.53571	13.7812		9.26316	7.13333	10.9929	10.2273	15.0361	15	11.1111	9.84576	11.956	9.59459	8.53571	13.7812
2012	8.33333	9.9	3.2	NaN	NaN	15	6.11111	7.84211	11	NaN	3.70588	10.5		8.33333	9.9	3.2	7.24091	3.29888	15	6.11111	7.84211	11	13.4187	3.70588	10.5
2013	5.25	8.64286	7.93333	NaN	6.75	NaN	NaN	11.2174	18.875	11.2692	5.23529	14.4706		5.25	8.64286	7.93333	9.98409	6.75	18.718	6.96365	11.2174	18.875	11.2692	5.23529	14.4706
2014	5.25	10.8182	6.4	NaN	8.625	26	10.6429	NaN	16.3636	NaN	3.65217	15		5.25	10.8182	6.4	8.85483	8.625	26	10.6429	13.4629	16.3636	18.0902	3.65217	15
2015	3.875	7.58333	5.6	5.30769	5.4	11.7143	3.28571	5.34783	9.33333	8.875	2.14286	10.1176		3.875	7.58333	5.6	5.30769	5.4	11.7143	3.28571	5.34783	9.33333	8.875	2.14286	10.1176
2016	5	5.64286	NaN	NaN	25.5	20.6429	9.59091	7.65625	19.7273	9.18519	5.29032	9.86957		5	5.64286	11.361	7.4144	25.5	20.6429	9.59091	7.65625	19.7273	9.18519	5.29032	9.86957
2017	6.56522	6.66667	NaN	NaN	10.0714	13.2353	14.1053	10.0909	15.3333	11.6552	6.55556	12.8696		6.56522	6.66667	6.48373	7.23167	10.0714	13.2353	14.1053	10.0909	15.3333	11.6552	6.55556	12.8696
2018	7.92308	5.05882	6.35	NaN	NaN	10.84	NaN	6.60714	13.8125	11.6071	7.76	8.63158		7.92308	5.05882	6.35	6.45631	11.7582	10.84	7.89974	6.60714	13.8125	11.6071	7.76	8.63158
2019	9.28571	NaN	NaN	10.78	16	5.5	17.2857	5.66667	6.94118	NaN	2.66667	6.21739		9.28571	6.96621	6.74286	10.78	16	5.5	17.2857	5.66667	6.94118	45.7128	2.66667	6.21739

## Sheet: SON
	ORIGINAL DATA													COMPLETE DATABASE
	CDD Index													CDD Index
ID	S1	S2	S3	S4	S5	S6	S7	S8	S9	S10	S11	S12		S1	S2	S3	S4	S5	S6	S7	S8	S9	S10	S11	S12
1969	17	10	17	15	NaN	16	18	NaN	18	5	13	10		17	10	17	15	21.3975	16	18	10.5597	18	5	13	10
1970	13	17	13	10	10	9	7	5	8	6	NaN	4		13	17	13	10	10	9	7	5	8	6	7.79537	4
1971	7	7	7	NaN	9	5	4	NaN	8	3	7	4		7	7	7	6.17345	9	5	4	5.61784	8	3	7	4
1972	NaN	14	15	NaN	9	15	15	NaN	15	14	14	14		17.3262	14	15	12.4541	9	15	15	11.7884	15	14	14	14
1973	8	11	13	8	6	7	3	NaN	6	2	7	5		8	11	13	8	6	7	3	3.5089	6	2	7	5
1974	4	9	11	7	NaN	8	5	4	10	4	10	5		4	9	11	7	6.84477	8	5	4	10	4	10	5
1975	8	9	NaN	7	14	10	4	5	NaN	4	13	7		8	9	10.0406	7	14	10	4	5	10.7297	4	13	7
1976	16	21	NaN	NaN	19	NaN	NaN	NaN	22	15	NaN	15		16	21	33.9621	15.2513	19	13.9128	17.9142	13.6589	22	15	16.3619	15
1977	8	8	13	NaN	9	12	11	12	12	13	14	13		8	8	13	11.9545	9	12	11	12	12	13	14	13
1978	15	9	12	9	9	NaN	8	6	10	6	10	14		15	9	12	9	9	9.84915	8	6	10	6	10	14
1979	16	16	8	10	9	10	NaN	8	8	NaN	9	16		16	16	8	10	9	10	5.19273	8	8	6.76297	9	16
1980	NaN	9	9	9	8	15	5	17	12	11	NaN	10		3.3834	9	9	9	8	15	5	17	12	11	21.0125	10
1981	21	10	14	NaN	NaN	7	11	4	NaN	14	13	15		21	10	14	7.75156	8.47495	7	11	4	8.93771	14	13	15
1982	13	9	6	10	7	5	6	7	5	8	10	10		13	9	6	10	7	5	6	7	5	8	10	10
1983	NaN	10	NaN	NaN	7	14	8	13	7	8	16	10		11.7693	10	10.6862	13.4068	7	14	8	13	7	8	16	10
1984	8	6	NaN	8	5	8	5	5	4	5	8	4		8	6	11.1048	8	5	8	5	5	4	5	8	4
1985	14	10	NaN	NaN	8	6	5	NaN	4	6	6	6		14	10	10.0022	7.85345	8	6	5	1.78942	4	6	6	6
1986	19	17	11	12	11	12	8	16	11	9	16	18		19	17	11	12	11	12	8	16	11	9	16	18
1987	13	11	10	10	7	13	5	5	11	7	7	7		13	11	10	10	7	13	5	5	11	7	7	7
1988	11	8	9	7	9	NaN	6	5	5	NaN	10	6		11	8	9	7	9	2.37061	6	5	5	6.42927	10	6
1989	NaN	7	13	NaN	7	NaN	5	5	5	5	8	6		10.3313	7	13	8.70832	7	6.14517	5	5	5	5	8	6
1990	NaN	10	15	14	19	17	8	6	9	6	12	6		15.3098	10	15	14	19	17	8	6	9	6	12	6
1991	19	15	11	8	8	NaN	7	7	7	14	15	15		19	15	11	8	8	6.36984	7	7	7	14	15	15
1992	11	8	NaN	NaN	11	8	5	8	8	7	9	9		11	8	8.4659	9.7182	11	8	5	8	8	7	9	9
1993	10	5	7	12	12	7	4	8	6	5	7	7		10	5	7	12	12	7	4	8	6	5	7	7
1994	22	17	NaN	20	20	19	18	NaN	22	20	15	20		22	17	37.9246	20	20	19	18	17.1652	22	20	15	20
1995	14	11	NaN	NaN	11	11	10	9	12	10	12	9		14	11	13.0934	10.6435	11	11	10	9	12	10	12	9
1996	16	16	12	NaN	11	15	13	11	13	7	13	18		16	16	12	14.0462	11	15	13	11	13	7	13	18
1997	14	14	13	13	12	11	12	11	11	7	11	14		14	14	13	13	12	11	12	11	11	7	11	14
1998	9	6	10	NaN	7	10	7	5	10	6	8	7		9	6	10	8.63841	7	10	7	5	10	6	8	7
1999	7	8	NaN	5	NaN	4	4	5	7	3	5	6		7	8	7.42568	5	7.34796	4	4	5	7	3	5	6
2000	11	16	11	6	6	9	4	4	10	5	9	11		11	16	11	6	6	9	4	4	10	5	9	11
2001	8	17	11	8	10	8	10	7	18	7	7	17		8	17	11	8	10	8	10	7	18	7	7	17
2002	25	22	20	NaN	8	17	11	8	15	12	11	16		25	22	20	12.7948	8	17	11	8	15	12	11	16
2003	17	12	7	NaN	10	11	8	6	11	5	7	NaN		17	12	7	9.68053	10	11	8	6	11	5	7	13.7364
2004	10	8	8	8	9	8	8	5	9	6	7	7		10	8	8	8	9	8	8	5	9	6	7	7
2005	10	14	17	8	17	11	9	NaN	17	18	14	8		10	14	17	8	17	11	9	9.66561	17	18	14	8
2006	8	7	NaN	NaN	13	14	6	6	15	8	15	9		8	7	8.75026	6.86139	13	14	6	6	15	8	15	9
2007	18	8	NaN	NaN	NaN	13	14	14	15	12	8	12		18	8	11.3459	13.8285	13.7039	13	14	14	15	12	8	12
2008	NaN	7	NaN	NaN	13	9	11	NaN	10	4	10	11		11.9661	7	7.75952	11.8329	13	9	11	10.0292	10	4	10	11
2009	12	19	NaN	14	13	NaN	14	14	17	10	20	9		12	19	22.1685	14	13	13.807	14	14	17	10	20	9
2010	9	7	NaN	NaN	11	12	9	NaN	12	8	8	9		9	7	8.99382	10.5395	11	12	9	7.63667	12	8	8	9
2011	8	7	NaN	NaN	7	13	7	8	12	7	NaN	7		8	7	11.6745	8.93735	7	13	7	8	12	7	11.491	7
2012	24	17	NaN	NaN	19	22	17	18	24	17	NaN	24		24	17	35.6263	19.9118	19	22	17	18	24	17	15.6271	24
2013	14	11	9	NaN	9	14	13	7	10	9	7	10		14	11	9	13.0314	9	14	13	7	10	9	7	10
2014	11	11	NaN	NaN	11	15	8	9	13	11	11	6		11	11	12.7465	10.5949	11	15	8	9	13	11	11	6
2015	17	11	29	NaN	29	22	11	7	22	8	10	9		17	11	29	14.8324	29	22	11	7	22	8	10	9
2016	15	8	NaN	NaN	6	6	7	5	9	6	14	6		15	8	15.9052	5.25176	6	6	7	5	9	6	14	6
2017	8	13	NaN	NaN	9	10	NaN	8	NaN	7	12	8		8	13	12.4767	8.62068	9	10	7.60039	8	11.7845	7	12	8
2018	10	13	NaN	NaN	13	13	NaN	9	13	7	13	NaN		10	13	13.5199	11.3097	13	13	10.3811	9	13	7	13	8.27885
2019	11	NaN	NaN	NaN	17	10	17	NaN	12	NaN	17	NaN		11	3.03267	9.45545	17.2521	17	10	17	22.7762	12	11.0798	17	15.0546
	CWD Index													CWD Index
ID	S1	S2	S3	S4	S5	S6	S7	S8	S9	S10	S11	S12		S1	S2	S3	S4	S5	S6	S7	S8	S9	S10	S11	S12
1969	5	11	6	8	NaN	4	5	NaN	6	11	4	9		5	11	6	8	4.16615	4	5	7.49917	6	11	4	9
1970	6	7	8	7	5	7	15	9	6	14	NaN	14		6	7	8	7	5	7	15	9	6	14	7.92245	14
1971	14	9	3	NaN	3	6	11	NaN	5	14	9	18		14	9	3	6.02984	3	6	11	31.9268	5	14	9	18
1972	NaN	3	3	NaN	4	4	6	NaN	14	10	4	9		3.79379	3	3	16.7409	4	4	6	14.7036	14	10	4	9
1973	9	6	6	9	8	7	10	NaN	10	20	5	34		9	6	6	9	8	7	10	29.2191	10	20	5	34
1974	9	5	5	5	NaN	5	7	25	6	8	8	12		9	5	5	5	1.95681	5	7	25	6	8	8	12
1975	6	7	NaN	7	5	5	11	8	NaN	11	4	8		6	7	6.67499	7	5	5	11	8	6.00755	11	4	8
1976	4	5	NaN	NaN	8	NaN	NaN	NaN	3	11	NaN	8		4	5	4.71547	4.63539	8	5.08781	7.90494	7.65685	3	11	13.6459	8
1977	5	12	7	NaN	7	9	4	5	5	9	4	10		5	12	7	4.67815	7	9	4	5	5	9	4	10
1978	3	5	6	5	4	NaN	3	5	3	8	2	6		3	5	6	5	4	3.33243	3	5	3	8	2	6
1979	4	6	3	5	3	13	NaN	16	4	NaN	3	18		4	6	3	5	3	13	2.41473	16	4	20.5859	3	18
1980	NaN	5	6	4	6	8	9	13	5	9	NaN	8		7.2327	5	6	4	6	8	9	13	5	9	13.2922	8
1981	3	9	5	NaN	NaN	5	7	6	NaN	8	4	7		3	9	5	8.60391	4.91303	5	7	6	6.71853	8	4	7
1982	5	6	7	10	6	4	10	8	7	9	4	5		5	6	7	10	6	4	10	8	7	9	4	5
1983	NaN	3	NaN	NaN	3	4	8	6	7	6	5	5		2.94526	3	6.50105	5.53469	3	4	8	6	7	6	5	5
1984	6	7	NaN	10	12	12	8	7	13	10	7	10		6	7	8.54243	10	12	12	8	7	13	10	7	10
1985	5	4	NaN	NaN	4	8	12	NaN	7	13	6	4		5	4	7.08082	5.46412	4	8	12	9.78827	7	13	6	4
1986	4	7	9	7	12	21	7	13	16	23	8	8		4	7	9	7	12	21	7	13	16	23	8	8
1987	3	7	6	5	5	8	9	8	8	8	5	6		3	7	6	5	5	8	9	8	8	8	5	6
1988	4	5	8	12	8	NaN	8	8	12	NaN	8	10		4	5	8	12	8	13.8553	8	8	12	12.5708	8	10
1989	NaN	4	6	NaN	6	NaN	5	12	7	7	7	6		4.82676	4	6	4.97535	6	3.78277	5	12	7	7	7	6
1990	NaN	9	5	12	6	15	13	13	10	10	5	9		3.95562	9	5	12	6	15	13	13	10	10	5	9
1991	4	7	4	4	5	NaN	5	7	5	6	7	5		4	7	4	4	5	1.97386	5	7	5	6	7	5
1992	3	6	NaN	NaN	7	5	5	6	8	10	4	5		3	6	6.93658	5.04488	7	5	5	6	8	10	4	5
1993	4	6	6	7	6	7	8	8	11	13	6	7		4	6	6	7	6	7	8	8	11	13	6	7
1994	5	7	NaN	13	6	5	7	NaN	13	13	4	6		5	7	5.82723	13	6	5	7	11.3224	13	13	4	6
1995	5	5	NaN	NaN	5	5	6	12	12	14	4	6		5	5	5.70253	10.6451	5	5	6	12	12	14	4	6
1996	3	4	8	NaN	8	9	8	9	11	10	6	4		3	4	8	8.34643	8	9	8	9	11	10	6	4
1997	5	11	12	5	10	13	12	15	13	19	7	8		5	11	12	5	10	13	12	15	13	19	7	8
1998	2	4	5	NaN	9	10	5	9	9	9	13	5		2	4	5	7.10633	9	10	5	9	9	9	13	5
1999	6	8	NaN	9	NaN	7	9	10	6	13	16	4		6	8	4.04451	9	12.1697	7	9	10	6	13	16	4
2000	4	5	4	7	8	5	7	10	4	12	17	6		4	5	4	7	8	5	7	10	4	12	17	6
2001	5	3	4	4	4	3	9	6	4	5	7	4		5	3	4	4	4	3	9	6	4	5	7	4
2002	5	11	8	NaN	20	5	9	11	8	19	22	4		5	11	8	1.32428	20	5	9	11	8	19	22	4
2003	6	8	6	NaN	3	4	10	11	6	9	8	NaN		6	8	6	7.9973	3	4	10	11	6	9	8	9.34651
2004	3	6	7	4	5	5	5	7	7	9	12	7		3	6	7	4	5	5	5	7	7	9	12	7
2005	5	5	4	7	3	5	5	NaN	6	9	10	7		5	5	4	7	3	5	5	10.2311	6	9	10	7
2006	5	6	NaN	NaN	9	5	8	5	4	7	9	11		5	6	5.45291	6.31176	9	5	8	5	4	7	9	11
2007	6	6	NaN	NaN	NaN	15	7	7	9	7	22	4		6	6	4.96877	9.21817	18.4345	15	7	7	9	7	22	4
2008	NaN	4	NaN	NaN	3	16	5	NaN	5	17	12	7		2.82887	4	5.20751	1.3907	3	16	5	14.7243	5	17	12	7
2009	4	4	NaN	3	5	NaN	3	7	4	8	5	4		4	4	4.80726	3	5	0.334181	3	7	4	8	5	4
2010	10	9	NaN	NaN	11	7	18	NaN	8	19	19	15		10	9	9.28063	5.44249	11	7	18	19.8122	8	19	19	15
2011	4	4	NaN	NaN	9	4	15	9	6	12	NaN	8		4	4	5.84379	8.50515	9	4	15	9	6	12	12.6305	8
2012	4	8	NaN	NaN	5	3	4	6	4	4	NaN	5		4	8	5.32968	4.31849	5	3	4	6	4	4	4.20028	5
2013	5	4	5	NaN	8	3	4	7	3	11	10	4		5	4	5	1.73268	8	3	4	7	3	11	10	4
2014	6	5	NaN	NaN	6	4	7	10	5	10	7	7		6	5	5.12889	5.31716	6	4	7	10	5	10	7	7
2015	4	4	5	NaN	4	8	5	11	4	9	7	12		4	4	5	4.83197	4	8	5	11	4	9	7	12
2016	5	4	NaN	NaN	5	6	7	7	3	10	7	6		5	4	5.71924	2.79632	5	6	7	7	3	10	7	6
2017	4	6	NaN	NaN	3	4	NaN	5	NaN	8	10	9		4	6	6.06889	3.08482	3	4	6.64947	5	2.42838	8	10	9
2018	5	5	NaN	NaN	4	11	NaN	10	4	20	9	NaN		5	5	7.67123	1.34853	4	11	8.85421	10	4	20	9	11.4144
2019	6	NaN	NaN	NaN	3	10	4	NaN	5	NaN	12	NaN		6	2.56276	5.04303	2.00778	3	10	4	14.6719	5	12.3214	12	8.26156
	d95 Index													d95 Index
ID	S1	S2	S3	S4	S5	S6	S7	S8	S9	S10	S11	S12		S1	S2	S3	S4	S5	S6	S7	S8	S9	S10	S11	S12
1969	9	8	4	2	NaN	4	8	NaN	6	0	6	5		9	8	4	2	2.63636	4	8	6.86794	6	0	6	5
1970	2	3	4	8	0	4	3	5	5	4	NaN	6		2	3	4	8	0	4	3	5	5	4	5.32053	6
1971	7	10	5	NaN	2	6	3	NaN	6	8	7	7		7	10	5	3.76421	2	6	3	4.49978	6	8	7	7
1972	NaN	7	2	NaN	1	2	4	NaN	1	8	1	4		8.66726	7	2	1.93228	1	2	4	5.68953	1	8	1	4
1973	4	6	6	5	9	9	9	NaN	6	7	5	6		4	6	6	5	9	9	9	9.56609	6	7	5	6
1974	1	3	4	2	NaN	4	7	8	4	3	8	3		1	3	4	2	3.61666	4	7	8	4	3	8	3
1975	4	7	NaN	3	8	3	5	8	NaN	8	2	3		4	7	5.99828	3	8	3	5	8	4.08063	8	2	3
1976	5	7	NaN	NaN	2	NaN	NaN	NaN	6	2	NaN	1		5	7	6.596	0.826318	2	3.35621	4.93911	3.62068	6	2	6.2751	1
1977	7	6	6	NaN	4	6	7	3	6	0	3	4		7	6	6	3.03013	4	6	7	3	6	0	3	4
1978	6	2	2	3	2	NaN	1	2	3	7	2	7		6	2	2	3	2	-0.599362	1	2	3	7	2	7
1979	7	5	4	2	3	3	NaN	9	4	NaN	4	2		7	5	4	2	3	3	8.54691	9	4	4.00563	4	2
1980	NaN	1	6	5	6	15	4	0	4	4	NaN	3		0.00146185	1	6	5	6	15	4	0	4	4	9.72505	3
1981	4	3	5	NaN	NaN	4	5	6	NaN	3	1	1		4	3	5	1.6538	6.61423	4	5	6	3.83571	3	1	1
1982	3	5	5	6	4	6	5	8	5	6	6	7		3	5	5	6	4	6	5	8	5	6	6	7
1983	NaN	1	NaN	NaN	2	0	2	1	1	0	7	4		-4.40658	1	5.00117	1.68914	2	0	2	1	1	0	7	4
1984	7	5	NaN	9	6	10	6	6	7	5	6	8		7	5	3.91967	9	6	10	6	6	7	5	6	8
1985	6	5	NaN	NaN	5	3	4	NaN	7	3	7	2		6	5	6.94318	2.96309	5	3	4	2.9717	7	3	7	2
1986	3	6	5	6	5	4	9	7	6	4	3	4		3	6	5	6	5	4	9	7	6	4	3	4
1987	4	4	5	9	9	5	6	5	5	7	7	3		4	4	5	9	9	5	6	5	5	7	7	3
1988	4	9	8	6	10	NaN	4	5	6	NaN	7	8		4	9	8	6	10	9.75268	4	5	6	11.2133	7	8
1989	NaN	4	3	NaN	8	NaN	1	2	2	6	7	2		3.62518	4	3	9.43695	8	11.4309	1	2	2	6	7	2
1990	NaN	4	5	4	5	3	6	2	3	2	4	2		2.93897	4	5	4	5	3	6	2	3	2	4	2
1991	0	2	6	4	4	NaN	4	2	5	1	3	3		0	2	6	4	4	3.46192	4	2	5	1	3	3
1992	8	7	NaN	NaN	3	2	5	2	7	4	8	3		8	7	6.57554	1.78843	3	2	5	2	7	4	8	3
1993	6	9	3	4	2	3	4	6	4	4	3	7		6	9	3	4	2	3	4	6	4	4	3	7
1994	9	8	NaN	5	5	2	2	NaN	2	4	9	2		9	8	3.63789	5	5	2	2	-0.193687	2	4	9	2
1995	7	6	NaN	NaN	2	3	6	6	1	3	5	8		7	6	0.289391	7.58208	2	3	6	6	1	3	5	8
1996	4	3	6	NaN	9	2	4	6	4	4	3	2		4	3	6	3.88498	9	2	4	6	4	4	3	2
1997	7	6	6	3	8	2	9	10	5	5	4	4		7	6	6	3	8	2	9	10	5	5	4	4
1998	8	3	3	NaN	1	3	4	4	4	3	3	8		8	3	3	2.81825	1	3	4	4	4	3	3	8
1999	5	5	NaN	5	NaN	2	3	4	4	8	3	8		5	5	4.072	5	1.99354	2	3	4	4	8	3	8
2000	6	1	3	6	9	4	4	4	3	3	3	4		6	1	3	6	9	4	4	4	3	3	3	4
2001	6	5	6	0	2	4	5	6	7	4	6	3		6	5	6	0	2	4	5	6	7	4	6	3
2002	3	4	5	NaN	7	5	4	2	7	3	4	5		3	4	5	8.10692	7	5	4	2	7	3	4	5
2003	7	7	5	NaN	6	5	3	4	7	3	4	NaN		7	7	5	6.77966	6	5	3	4	7	3	4	5.87374
2004	6	5	4	4	3	3	3	3	3	3	4	5		6	5	4	4	3	3	3	3	3	3	4	5
2005	2	4	4	7	5	5	3	NaN	6	3	2	9		2	4	4	7	5	5	3	6.48023	6	3	2	9
2006	4	7	NaN	NaN	2	7	3	1	2	2	5	4		4	7	3.79336	4.9031	2	7	3	1	2	2	5	4
2007	5	2	NaN	NaN	NaN	1	7	4	2	3	3	3		5	2	3.09297	3.94337	3.0802	1	7	4	2	3	3	3
2008	NaN	1	NaN	NaN	3	0	4	NaN	6	5	4	5		4.08347	1	5.73266	1.91855	3	0	4	2.83533	6	5	4	5
2009	2	2	NaN	2	4	NaN	2	3	1	4	2	1		2	2	4.06682	2	4	-0.55577	2	3	1	4	2	1
2010	6	8	NaN	NaN	6	6	5	NaN	7	5	9	8		6	8	4.94873	6.99137	6	6	5	6.90418	7	5	9	8
2011	3	2	NaN	NaN	7	7	2	6	6	7	NaN	6		3	2	3.76456	9.64308	7	7	2	6	6	7	2.03595	6
2012	0	6	NaN	NaN	1	2	2	2	3	0	NaN	2		0	6	5.42953	2.29624	1	2	2	2	3	0	3.93562	2
2013	1	2	6	NaN	1	0	3	2	3	3	2	2		1	2	6	0.813251	1	0	3	2	3	3	2	2
2014	4	4	NaN	NaN	7	7	3	2	11	4	8	3		4	4	9.49843	3.18056	7	7	3	2	11	4	8	3
2015	1	2	5	NaN	5	2	4	2	2	2	8	5		1	2	5	3.71542	5	2	4	2	2	2	8	5
2016	7	4	NaN	NaN	4	4	5	5	2	3	5	5		7	4	1.96942	5.31107	4	4	5	5	2	3	5	5
2017	0	1	NaN	NaN	5	4	NaN	4	NaN	3	6	3		0	1	5.71536	4.10436	5	4	4.43897	4	4.72601	3	6	3
2018	5	4	NaN	NaN	4	9	NaN	0	3	6	7	NaN		5	4	1.54841	13.6933	4	9	-1.77333	0	3	6	7	4.02172
2019	8	NaN	NaN	NaN	5	4	5	NaN	2	NaN	8	NaN		8	7.36434	3.70111	3.84242	5	4	5	1.80946	2	1.98741	8	3.17931
	Dry Days Index													Dry Days Index
ID	S1	S2	S3	S4	S5	S6	S7	S8	S9	S10	S11	S12		S1	S2	S3	S4	S5	S6	S7	S8	S9	S10	S11	S12
1969	62	47	61	53	NaN	49	57	NaN	59	24	68	43		62	47	61	53	54.9963	49	57	54.2789	59	24	68	43
1970	45	52	60	47	53	41	34	35	51	25	NaN	33		45	52	60	47	53	41	34	35	51	25	43.1666	33
1971	39	44	65	NaN	62	43	31	NaN	50	26	52	34		39	44	65	54.2724	62	43	31	29.7763	50	26	52	34
1972	NaN	70	72	NaN	67	63	57	NaN	55	46	68	47		46.3231	70	72	46.2043	67	63	57	62.9634	55	46	68	47
1973	47	53	60	40	37	41	27	NaN	31	20	54	16		47	53	60	40	37	41	27	21.5866	31	20	54	16
1974	41	46	53	49	NaN	57	34	18	47	32	54	34		41	46	53	49	52.9183	57	34	18	47	32	54	34
1975	51	46	NaN	46	57	57	34	40	NaN	33	61	34		51	46	51.5775	46	57	57	34	40	48.2713	33	61	34
1976	76	57	NaN	NaN	64	NaN	NaN	NaN	60	46	NaN	52		76	57	62.8585	62.426	64	62.7116	59.0016	49.6225	60	46	71.3728	52
1977	61	48	55	NaN	49	55	52	55	60	39	66	48		61	48	55	60.9828	49	55	52	55	60	39	66	48
1978	69	58	59	59	58	NaN	62	53	67	43	71	55		69	58	59	59	58	65.476	62	53	67	43	71	55
1979	60	51	56	53	62	51	NaN	44	57	NaN	61	44		60	51	56	53	62	51	48.5148	44	57	32.366	61	44
1980	NaN	57	54	53	61	57	45	34	61	39	NaN	42		56.1967	57	54	53	61	57	45	34	61	39	38.4083	42
1981	69	51	53	NaN	NaN	57	47	41	NaN	35	58	41		69	51	53	51.556	59.0121	57	47	41	52.9117	35	58	41
1982	59	51	44	48	53	55	45	40	42	37	58	48		59	51	44	48	53	55	45	40	42	37	58	48
1983	NaN	64	NaN	NaN	61	66	43	47	49	46	61	53		51.3837	64	57.6337	46.8129	61	66	43	47	49	46	61	53
1984	57	48	NaN	39	28	36	39	37	24	27	51	37		57	48	43.9933	39	28	36	39	37	24	27	51	37
1985	64	53	NaN	NaN	53	43	37	NaN	36	34	53	53		64	53	56.5821	50.0749	53	43	37	38.0495	36	34	53	53
1986	62	49	50	45	47	40	38	43	35	29	52	44		62	49	50	45	47	40	38	43	35	29	52	44
1987	68	50	53	57	55	46	36	38	42	39	54	52		68	50	53	57	55	46	36	38	42	39	54	52
1988	56	43	56	43	45	NaN	40	35	36	NaN	39	40		56	43	56	43	45	33.2172	40	35	36	23.8168	39	40
1989	NaN	56	57	NaN	52	NaN	43	40	42	36	53	50		59.2486	56	57	47.7627	52	48.3862	43	40	42	36	53	50
1990	NaN	51	63	52	61	50	37	37	44	35	62	49		59.5927	51	63	52	61	50	37	37	44	35	62	49
1991	65	57	59	59	61	NaN	57	51	50	47	59	54		65	57	59	59	61	56.4156	57	51	50	47	59	54
1992	69	60	NaN	NaN	61	58	57	52	53	49	60	61		69	60	62.5358	59.7264	61	58	57	52	53	49	60	61
1993	62	43	50	49	51	48	39	43	35	29	54	54		62	43	50	49	51	48	39	43	35	29	54	54
1994	65	57	NaN	46	60	55	54	NaN	43	40	69	58		65	57	55.566	46	60	55	54	47.2672	43	40	69	58
1995	66	52	NaN	NaN	63	55	55	43	48	39	62	57		66	52	55.4387	53.4819	63	55	55	43	48	39	62	57
1996	69	55	50	NaN	53	54	49	39	49	33	58	53		69	55	50	49.6403	53	54	49	39	49	33	58	53
1997	65	52	50	55	44	49	45	42	46	36	57	53		65	52	50	55	44	49	45	42	46	36	57	53
1998	68	49	52	NaN	48	50	51	46	48	38	41	52		68	49	52	51.2513	48	50	51	46	48	38	41	52
1999	51	45	NaN	44	NaN	45	34	27	47	21	35	53		51	45	52.3416	44	37.2393	45	34	27	47	21	35	53
2000	64	52	55	47	36	61	35	29	58	35	42	54		64	52	55	47	36	61	35	29	58	35	42	54
2001	57	68	60	54	59	58	55	47	62	46	48	67		57	68	60	54	59	58	55	47	62	46	48	67
2002	66	64	61	NaN	52	69	58	48	67	50	55	71		66	64	61	58.7123	52	69	58	48	67	50	55	71
2003	60	44	49	NaN	64	59	42	34	57	36	39	NaN		60	44	49	49.2751	64	59	42	34	57	36	39	40.6402
2004	59	47	52	52	57	50	48	39	50	38	40	49		59	47	52	52	57	50	48	39	50	38	40	49
2005	55	55	60	50	66	59	52	NaN	61	43	38	50		55	55	60	50	66	59	52	34.362	61	43	38	50
2006	59	50	NaN	NaN	50	61	52	51	64	43	51	51		59	50	50.6298	57.7179	50	61	52	51	64	43	51	51
2007	66	52	NaN	NaN	NaN	55	54	53	59	39	34	51		66	52	51.5663	44.8149	43.614	55	54	53	59	39	34	51
2008	NaN	57	NaN	NaN	63	38	49	NaN	53	35	30	45		57.7959	57	64.9077	53.2882	63	38	49	37.8991	53	35	30	45
2009	68	72	NaN	71	69	NaN	67	59	75	50	60	57		68	72	69.6616	71	69	59.1768	67	59	75	50	60	57
2010	46	41	NaN	NaN	43	47	41	NaN	48	26	25	41		46	41	54.6247	36.1296	43	47	41	22.275	48	26	25	41
2011	56	48	NaN	NaN	45	64	41	49	60	32	NaN	46		56	48	42.9928	44.3731	45	64	41	49	60	32	53.8279	46
2012	69	61	NaN	NaN	62	70	62	58	69	55	NaN	67		69	61	62.4493	68.941	62	70	62	58	69	55	67.445	67
2013	68	65	57	NaN	50	70	72	45	63	43	46	57		68	65	57	36.6118	50	70	72	45	63	43	46	57
2014	54	61	NaN	NaN	50	61	48	41	52	48	46	48		54	61	57.9974	50.5024	50	61	48	41	52	48	46	48
2015	73	70	66	NaN	66	55	57	46	66	45	55	53		73	70	66	64.6842	66	55	57	46	66	45	55	53
2016	59	53	NaN	NaN	55	50	44	38	64	37	45	47		59	53	53.1034	61.8038	55	50	44	38	64	37	45	47
2017	59	60	NaN	NaN	65	51	NaN	47	NaN	41	47	49		59	60	61.4508	55.1922	65	51	55.2531	47	59.0419	41	47	49
2018	57	60	NaN	NaN	65	42	NaN	43	62	37	37	NaN		57	60	62.455	59.2876	65	42	56.1727	43	62	37	37	40.2906
2019	52	NaN	NaN	NaN	72	47	62	NaN	63	NaN	45	NaN		52	64.8562	63.1358	54.9656	72	47	62	49.0831	63	39.256	45	38.7332
	prcptot Index													prcptot Index
ID	S1	S2	S3	S4	S5	S6	S7	S8	S9	S10	S11	S12		S1	S2	S3	S4	S5	S6	S7	S8	S9	S10	S11	S12
1969	387	481	333	417.7	NaN	578	478	NaN	683	715	618	726		387	481	333	417.7	419.717	578	478	550.233	683	715	618	726
1970	334	354	317	538.6	478	617	357	480	689	1033.7	NaN	817		334	354	317	538.6	478	617	357	480	689	1033.7	523.692	817
1971	477	576	301	NaN	515	658	537	NaN	663	1039	584	861		477	576	301	498.833	515	658	537	621.292	663	1039	584	861
1972	NaN	370	225	NaN	277	345	286	NaN	293	1071	328	623		270.868	370	225	246.574	277	345	286	419.535	293	1071	328	623
1973	348	444	375	564.2	856	807	633	NaN	839	1427	642	971		348	444	375	564.2	856	807	633	746.884	839	1427	642	971
1974	258.5	321	331	422.9	NaN	504	517	1264	715	986	735	784		258.5	321	331	422.9	86.654	504	517	1264	715	986	735	784
1975	300	444	NaN	475.9	805	589	543	702	NaN	1110	444	668		300	444	462.831	475.9	805	589	543	702	662.588	1110	444	668
1976	168	365	NaN	NaN	364	NaN	NaN	NaN	630	746	NaN	474		168	365	227.947	200.982	364	709.521	351.411	487.581	630	746	760.798	474
1977	452	387	331	NaN	543	534	467	537	593	669	464	749		452	387	331	492.958	543	534	467	537	593	669	464	749
1978	301	268	193	331.6	260	NaN	286	412	400	922	285	646		301	268	193	331.6	260	259.381	286	412	400	922	285	646
1979	381	398	376	321	353	776	NaN	877	422	NaN	470	612		381	398	376	321	353	776	606.885	877	422	977.868	470	612
1980	NaN	250	396	343.5	526	1331	450	675	469	792	NaN	546		366.235	250	396	343.5	526	1331	450	675	469	792	658.566	546
1981	253	337	338	NaN	NaN	651	393	546	NaN	673	332.7	578		253	337	338	342.333	765.373	651	393	546	531.268	673	332.7	578
1982	272	409	406	506.2	507	711	395	569	769	898	438.1	902		272	409	406	506.2	507	711	395	569	769	898	438.1	902
1983	NaN	217	NaN	NaN	218.4	266	260	309	311	525	708	615		73.9281	217	379.98	122.904	218.4	266	260	309	311	525	708	615
1984	469	442	NaN	729.6	803	1088	500	591	1034	1383	777	1016		469	442	302.635	729.6	803	1088	500	591	1034	1383	777	1016
1985	374	395	NaN	NaN	594	696	449	NaN	794	864	622	521		374	395	406.279	614.496	594	696	449	644.961	794	864	622	521
1986	320	364	454	578.5	664	916	600	724	932	1046	469	776		320	364	454	578.5	664	916	600	724	932	1046	469	776
1987	257	294	402	675	649	633	489	730	735	1003	652	542		257	294	402	675	649	633	489	730	735	1003	652	542
1988	315	514	364	517.6	710	NaN	398	547	815	NaN	723	1049		315	514	364	517.6	710	1069.55	398	547	815	1328.92	723	1049
1989	NaN	347	372	NaN	631	NaN	321	347	581	1092	658	646		161.623	347	372	291.259	631	970.398	321	347	581	1092	658	646
1990	NaN	298	315	383	471	540	437	458	557	617	524	520		315.055	298	315	383	471	540	437	458	557	617	524	520
1991	195	171	330	358.2	401	NaN	255	324	543	555	503	667		195	171	330	358.2	401	373.713	255	324	543	555	503	667
1992	365	451	NaN	NaN	457	444	359	365	647	615	585	528		365	451	344.967	486.074	457	444	359	365	647	615	585	528
1993	368	558	300	493.6	405	570	359	566	665	992	561	759		368	558	300	493.6	405	570	359	566	665	992	561	759
1994	403	508	NaN	475	548	455	367	NaN	504	796	565	453		403	508	375.072	475	548	455	367	490.623	504	796	565	453
1995	337	365	NaN	NaN	399	402	351	494	429	801	515	839		337	365	300.194	370.678	399	402	351	494	429	801	515	839
1996	332	245	496	NaN	663	522	413	633	597	824	414	654		332	245	496	596.923	663	522	413	633	597	824	414	654
1997	346	521	497	437.9	756	607	522	717	636	1027	435.4	712		346	521	497	437.9	756	607	522	717	636	1027	435.4	712
1998	351	327	315	NaN	430	578	323	394	497	787	397	861		351	327	315	400.542	430	578	323	394	497	787	397	861
1999	326	350	NaN	531.5	NaN	577	462	532	514	1292	423	986		326	350	405.993	531.5	627.134	577	462	532	514	1292	423	986
2000	285	263	269	413.1	833	529	395	482	430	738	422	696		285	263	269	413.1	833	529	395	482	430	738	422	696
2001	343	237	360	308.1	355	553	358	553.5	567	772	612	494		343	237	360	308.1	355	553	358	553.5	567	772	612	494
2002	205	278	303	NaN	751	511	380	418	560	742	510	507		205	278	303	462.236	751	511	380	418	560	742	510	507
2003	352	437	415	NaN	419	551	494	548	563	860	546	NaN		352	437	415	415.975	419	551	494	548	563	860	546	591.8
2004	356	367	382	400.9	403	508	334	464	473	989	501	777		356	367	382	400.9	403	508	334	464	473	989	501	777
2005	311	368	335	453	409	550	352	NaN	527	718	498	979		311	368	335	453	409	550	352	488.898	527	718	498	979
2006	254	380	NaN	NaN	402	663	368	398	401	664	563	683		254	380	313.318	147.749	402	663	368	398	401	664	563	683
2007	296	275	NaN	NaN	NaN	432	416	466	453	755	572	632		296	275	285.131	349.245	458.464	432	416	466	453	755	572	632
2008	NaN	183	NaN	NaN	405	399	456	NaN	566	872	587	764		370.89	183	270.216	490.295	405	399	456	426.319	566	872	587	764
2009	147	163	NaN	228.5	325	NaN	235	312	178	681	389	426		147	163	401.13	228.5	325	252.192	235	312	178	681	389	426
2010	352	592	NaN	NaN	584	935	445	NaN	675	1183	856	737		352	592	302.795	405.193	584	935	445	464.552	675	1183	856	737
2011	260	321	NaN	NaN	660	704	420	501	649	1131	NaN	689		260	321	416.74	479.546	660	704	420	501	649	1131	568.109	689
2012	122	359	NaN	NaN	297	365	246	275	299	413	NaN	359		122	359	297.345	108.703	297	365	246	275	299	413	806.342	359
2013	123	227	490	NaN	394	284	285	355	301	629	408	488		123	227	490	329.321	394	284	285	355	301	629	408	488
2014	318	318	NaN	NaN	692	793	391	347	761	859	692	649		318	318	326.599	522.185	692	793	391	347	761	859	692	649
2015	115	255	257	NaN	348	401	344	287	366	596	801	597		115	255	257	69.3911	348	401	344	287	366	596	801	597
2016	329	390	NaN	NaN	470	757	410	503	345	650	664	641		329	390	239.148	206.211	470	757	410	503	345	650	664	641
2017	193	294	NaN	NaN	619	726	NaN	498	NaN	843	543	511		193	294	346.031	303.033	619	726	385.911	498	565.946	843	543	511
2018	312	294	NaN	NaN	419	1061	NaN	329	480	929	656	NaN		312	294	277.241	393.452	419	1061	195.174	329	480	929	656	995.157
2019	489	NaN	NaN	NaN	350	436	419	NaN	489	NaN	609	NaN		489	464.465	298.075	422.62	350	436	419	523.316	489	667.949	609	758.889
	r10mm Index													r10mm Index
ID	S1	S2	S3	S4	S5	S6	S7	S8	S9	S10	S11	S12		S1	S2	S3	S4	S5	S6	S7	S8	S9	S10	S11	S12
1969	14	11	13	15	NaN	20	18	NaN	22	30	24	23		14	11	13	15	25.2759	20	18	20.0852	22	30	24	23
1970	15	13	14	18	23	20	13	17	23	39	NaN	26		15	13	14	18	23	20	13	17	23	39	23.7558	26
1971	17	18	11	NaN	23	19	25	NaN	22	31	17	28		17	18	11	21.5222	23	19	25	29.2524	22	31	17	28
1972	NaN	12	10	NaN	13	13	11	NaN	8	36	14	18		1.15544	12	10	1.96775	13	13	11	33.2825	8	36	14	18
1973	14	16	15	18	34	22	22	NaN	26	47	25	31		14	16	15	18	34	22	22	29.5973	26	47	25	31
1974	8	11	11	17	NaN	23	18	69	30	41	21	29		8	11	11	17	13.4566	23	18	69	30	41	21	29
1975	10	15	NaN	14	32	17	23	28	NaN	40	18	26		10	15	15.1886	14	32	17	23	28	21.8406	40	18	26
1976	7	12	NaN	NaN	18	NaN	NaN	NaN	20	25	NaN	18		7	12	11.1442	10.396	18	21.172	14.3569	18.1168	20	25	16.9358	18
1977	11	11	10	NaN	20	14	19	25	18	33	19	26		11	11	10	15.6981	20	14	19	25	18	33	19	26
1978	15	9	6	13	8	NaN	20	15	16	26	13	25		15	9	6	13	8	25.3557	20	15	16	26	13	25
1979	14	13	16	11	12	33	NaN	47	12	NaN	14	24		14	13	16	11	12	33	21.1104	47	12	39.7041	14	24
1980	NaN	8	13	11	17	26	21	42	16	29	NaN	21		12.825	8	13	11	17	26	21	42	16	29	17.9097	21
1981	12	12	12	NaN	NaN	25	12	17	NaN	22	11	24		12	12	12	14.8343	10.727	25	12	17	21.4727	22	11	24
1982	10	14	15	15	20	25	15	25	27	27	9	32		10	14	15	15	20	25	15	25	27	27	9	32
1983	NaN	9	NaN	NaN	6	13	8	13	12	17	27	23		14.4576	9	7.39341	16.0629	6	13	8	13	12	17	27	23
1984	21	13	NaN	30	29	39	23	27	36	45	28	38		21	13	22.6278	30	29	39	23	27	36	45	28	38
1985	16	14	NaN	NaN	21	25	20	NaN	27	30	19	18		16	14	11.4936	18.036	21	25	20	23.8194	27	30	19	18
1986	14	11	16	17	22	31	16	26	30	39	16	24		14	11	16	17	22	31	16	26	30	39	16	24
1987	10	10	13	16	16	15	17	24	19	25	25	17		10	10	13	16	16	15	17	24	19	25	25	17
1988	11	20	12	16	18	NaN	18	19	25	NaN	26	30		11	20	12	16	18	32.2153	18	19	25	45.2681	26	30
1989	NaN	11	13	NaN	24	NaN	10	8	19	37	23	23		8.54214	11	13	9.48167	24	22.7226	10	8	19	37	23	23
1990	NaN	8	10	12	17	21	15	19	19	21	16	21		10.0943	8	10	12	17	21	15	19	19	21	16	21
1991	8	4	11	9	14	NaN	9	13	16	20	22	22		8	4	11	9	14	13.1466	9	13	16	20	22	22
1992	14	11	NaN	NaN	16	16	14	14	20	19	18	18		14	11	8.39852	15.0303	16	16	14	14	20	19	18	18
1993	15	18	7	21	14	23	13	23	21	33	22	27		15	18	7	21	14	23	13	23	21	33	22	27
1994	16	15	NaN	18	20	14	16	NaN	18	21	15	16		16	15	12.273	18	20	14	16	17.1255	18	21	15	16
1995	8	10	NaN	NaN	18	14	9	18	17	25	16	26		8	10	15.05	13.8829	18	14	9	18	17	25	16	26
1996	14	7	17	NaN	19	18	15	21	17	24	11	22		14	7	17	15.793	19	18	15	21	17	24	11	22
1997	12	14	19	17	24	25	20	23	21	32	14	27		12	14	19	17	24	25	20	23	21	32	14	27
1998	13	12	12	NaN	16	22	11	12	18	24	12	26		13	12	12	14.1556	16	22	11	12	18	24	12	26
1999	13	11	NaN	17	NaN	27	16	19	18	39	11	30		13	11	19.6482	17	18.1163	27	16	19	18	39	11	30
2000	9	10	9	12	32	18	12	20	20	23	13	23		9	10	9	12	32	18	12	20	20	23	13	23
2001	13	9	12	13	16	21	13	20	20	26	20	17		13	9	12	13	16	21	13	20	20	26	20	17
2002	5	7	10	NaN	25	13	17	15	12	25	13	16		5	7	10	4.9806	25	13	17	15	12	25	13	16
2003	10	15	15	NaN	16	19	21	18	17	30	15	NaN		10	15	15	15.4459	16	19	21	18	17	30	15	23.4219
2004	12	13	18	13	19	17	12	17	18	30	14	24		12	13	18	13	19	17	12	17	18	30	14	24
2005	11	14	10	14	14	15	12	NaN	14	23	19	25		11	14	10	14	14	15	12	10.1386	14	23	19	25
2006	10	13	NaN	NaN	15	17	16	13	17	21	12	20		10	13	11.2935	12.8628	15	17	16	13	17	21	12	20
2007	10	9	NaN	NaN	NaN	20	13	17	16	28	21	26		10	9	10.2869	14.1621	11.3174	20	13	17	16	28	21	26
2008	NaN	4	NaN	NaN	17	14	21	NaN	17	28	15	26		5.16572	4	11.892	10.2782	17	14	21	29.1885	17	28	15	26
2009	3	7	NaN	10	10	NaN	10	9	6	21	14	18		3	7	18.2999	10	10	9.85336	10	9	6	21	14	18
2010	11	20	NaN	NaN	20	40	20	NaN	21	38	20	21		11	20	12.3346	13.0183	20	40	20	12.8801	21	38	20	21
2011	10	10	NaN	NaN	19	22	18	24	21	31	NaN	22		10	10	13.4822	13.2763	19	22	18	24	21	31	15.0239	22
2012	5	11	NaN	NaN	12	14	9	12	8	17	NaN	12		5	11	10.5742	7.38271	12	14	9	12	8	17	23.6509	12
2013	2	9	14	NaN	15	14	14	11	10	19	13	21		2	9	14	6.94287	15	14	14	11	10	19	13	21
2014	12	9	NaN	NaN	27	26	16	12	21	28	10	22		12	9	12.8887	10.0678	27	26	16	12	21	28	10	22
2015	2	9	10	NaN	15	17	12	10	12	23	18	21		2	9	10	6.77882	15	17	12	10	12	23	18	21
2016	14	14	NaN	NaN	14	35	16	18	12	20	20	23		14	14	11.6184	12.3041	14	35	16	18	12	20	20	23
2017	9	13	NaN	NaN	19	20	NaN	20	NaN	24	15	19		9	13	11.9843	12.787	19	20	18.1547	20	18.2567	24	15	19
2018	11	10	NaN	NaN	15	30	NaN	14	17	26	13	NaN		11	10	11.0006	10.9352	15	30	16.0233	14	17	26	13	22.3887
2019	17	NaN	NaN	NaN	10	13	18	NaN	14	NaN	16	NaN		17	10.1269	6.15673	17.8954	10	13	18	18.0971	14	8.50841	16	18.6195
	r1mm Index													r1mm Index
ID	S1	S2	S3	S4	S5	S6	S7	S8	S9	S10	S11	S12		S1	S2	S3	S4	S5	S6	S7	S8	S9	S10	S11	S12
1969	30	45	31	39	NaN	43	35	NaN	33	68	24	49		30	45	31	39	34.5566	43	35	42.0269	33	68	24	49
1970	47	40	32	45	39	51	58	57	41	67	NaN	59		47	40	32	45	39	51	58	57	41	67	47.576	59
1971	53	48	27	NaN	30	49	61	NaN	42	66	40	58		53	48	27	39.6442	30	49	61	57.5435	42	66	40	58
1972	NaN	22	20	NaN	25	29	35	NaN	37	46	24	45		20.7697	22	20	35.6451	25	29	35	30.5435	37	46	24	45
1973	45	39	32	52	55	51	65	NaN	61	72	38	76		45	39	32	52	55	51	65	49.9299	61	72	38	76
1974	51	46	39	43	NaN	35	58	74	45	60	38	58		51	46	39	43	18.042	35	58	74	45	60	38	58
1975	41	46	NaN	46	35	35	58	52	NaN	59	31	58		41	46	38.1006	46	35	35	58	52	45.7069	59	31	58
1976	16	35	NaN	NaN	28	NaN	NaN	NaN	32	46	NaN	40		16	35	32.8283	30.3191	28	33.9865	25.4939	31.5343	32	46	21.3679	40
1977	31	44	37	NaN	43	37	40	37	32	53	26	44		31	44	37	29.7222	43	37	40	37	32	53	26	44
1978	23	34	33	33	34	NaN	30	39	25	49	21	37		23	34	33	33	34	27.7628	30	39	25	49	21	37
1979	32	41	36	39	30	41	NaN	48	35	NaN	31	48		32	41	36	39	30	41	35.6684	48	35	60.3516	31	48
1980	NaN	35	38	39	31	35	47	58	31	53	NaN	50		35.1474	35	38	39	31	35	47	58	31	53	51.9434	50
1981	23	41	39	NaN	NaN	35	45	51	NaN	57	34	51		23	41	39	41.0035	39.1315	35	45	51	37.7879	57	34	51
1982	33	41	48	44	39	37	47	52	50	55	34	44		33	41	48	44	39	37	47	52	50	55	34	44
1983	NaN	28	NaN	NaN	31	26	49	45	43	46	31	39		33.9362	28	20.9277	38.1799	31	26	49	45	43	46	31	39
1984	35	44	NaN	53	64	56	53	55	68	65	41	55		35	44	39.8462	53	64	56	53	55	68	65	41	55
1985	28	39	NaN	NaN	39	49	55	NaN	56	58	39	39		28	39	41.705	43.017	39	49	55	56.5832	56	58	39	39
1986	30	43	42	47	45	52	54	49	57	63	40	48		30	43	42	47	45	52	54	49	57	63	40	48
1987	24	42	39	35	37	46	56	54	50	53	38	40		24	42	39	35	37	46	56	54	50	53	38	40
1988	36	49	36	49	47	NaN	52	57	56	NaN	53	52		36	49	36	49	47	49.7542	52	57	56	65.6878	53	52
1989	NaN	36	35	NaN	40	NaN	49	52	50	56	39	42		25.8964	36	35	39.7423	40	44.3884	49	52	50	56	39	42
1990	NaN	41	29	40	31	42	55	55	48	57	30	43		26.7372	41	29	40	31	42	55	55	48	57	30	43
1991	27	35	33	33	31	NaN	35	41	42	45	33	38		27	35	33	33	31	34.1099	35	41	42	45	33	38
1992	23	32	NaN	NaN	31	34	35	40	39	43	32	31		23	32	28.6751	31.3107	31	34	35	40	39	43	32	31
1993	30	49	42	43	41	44	53	49	57	63	38	38		30	49	42	43	41	44	53	49	57	63	38	38
1994	27	35	NaN	46	32	37	38	NaN	49	52	23	34		27	35	35.6195	46	32	37	38	46.8457	49	52	23	34
1995	26	40	NaN	NaN	29	37	37	49	44	53	30	35		26	40	33.408	41.6559	29	37	37	49	44	53	30	35
1996	23	37	42	NaN	39	38	43	53	43	59	34	39		23	37	42	45.4332	39	38	43	53	43	59	34	39
1997	27	40	42	37	48	43	47	50	46	56	35	39		27	40	42	37	48	43	47	50	46	56	35	39
1998	24	43	40	NaN	44	42	41	46	44	54	51	40		24	43	40	39.2323	44	42	41	46	44	54	51	40
1999	41	47	NaN	48	NaN	47	58	65	45	71	57	39		41	47	29.4643	48	52.3245	47	58	65	45	71	57	39
2000	28	40	37	45	56	31	57	63	34	57	50	38		28	40	37	45	56	31	57	63	34	57	50	38
2001	35	24	32	38	33	34	37	45	30	46	44	25		35	24	32	38	33	34	37	45	30	46	44	25
2002	26	28	31	NaN	40	23	34	44	25	42	37	21		26	28	31	29.793	40	23	34	44	25	42	37	21
2003	32	48	43	NaN	28	33	50	58	35	56	53	NaN		32	48	43	42.7775	28	33	50	58	35	56	53	44.3943
2004	33	45	40	40	35	42	44	53	42	54	52	43		33	45	40	40	35	42	44	53	42	54	52	43
2005	37	37	32	42	26	33	40	NaN	31	49	54	42		37	37	32	42	26	33	40	53.4766	31	49	54	42
2006	33	42	NaN	NaN	42	31	40	41	28	49	41	41		33	42	39.5558	31.848	42	31	40	41	28	49	41	41
2007	26	40	NaN	NaN	NaN	37	38	39	33	53	58	41		26	40	38.6215	37.9702	51.8375	37	38	39	33	53	58	41
2008	NaN	35	NaN	NaN	29	54	43	NaN	39	57	62	47		45.3956	35	38.8633	38.8451	29	54	43	57.3914	39	57	62	47
2009	24	20	NaN	21	23	NaN	25	33	17	42	32	35		24	20	27.9083	21	23	35.5318	25	33	17	42	32	35
2010	46	51	NaN	NaN	49	45	51	NaN	44	66	67	51		46	51	39.3852	49.5583	49	45	51	67.4436	44	66	67	51
2011	36	44	NaN	NaN	47	28	51	43	32	60	NaN	46		36	44	36.2647	43.9266	47	28	51	43	32	60	37.4995	46
2012	23	31	NaN	NaN	30	22	30	34	23	37	NaN	25		23	31	25.2888	21.6443	30	22	30	34	23	37	26.0516	25
2013	24	27	35	NaN	42	22	20	47	29	49	46	35		24	27	35	49.7579	42	22	20	47	29	49	46	35
2014	38	31	NaN	NaN	42	31	44	51	40	44	46	44		38	31	35.4664	39.7134	42	31	44	51	40	44	46	44
2015	19	22	26	NaN	26	37	35	46	26	47	37	39		19	22	26	28.8574	26	37	35	46	26	47	37	39
2016	33	39	NaN	NaN	37	42	48	54	28	55	47	45		33	39	35.6915	31.4997	37	42	48	54	28	55	47	45
2017	33	32	NaN	NaN	27	41	NaN	45	NaN	51	45	43		33	32	36.272	35.6325	27	41	30.4029	45	29.5	51	45	43
2018	35	32	NaN	NaN	27	50	NaN	49	30	55	55	NaN		35	32	37.1643	33.9358	27	50	35.9526	49	30	55	55	43.1858
2019	40	NaN	NaN	NaN	20	45	30	NaN	29	NaN	47	NaN		40	21.5725	35.3374	38.3278	20	45	30	44.8803	29	50.4049	47	43.7879
	r20mm Index													r20mm Index
ID	S1	S2	S3	S4	S5	S6	S7	S8	S9	S10	S11	S12		S1	S2	S3	S4	S5	S6	S7	S8	S9	S10	S11	S12
1969	9	9	4	15	NaN	11	8	NaN	17	12	15	11		9	9	4	15	4.94158	11	8	12.2483	17	12	15	11
1970	2	3	4	18	8	7	4	6	13	19	NaN	17		2	3	4	18	8	7	4	6	13	19	7.48308	17
1971	7	11	5	NaN	11	10	5	NaN	10	19	12	17		7	11	5	16.0981	11	10	5	10.2009	10	19	12	17
1972	NaN	7	3	NaN	5	5	4	NaN	4	21	6	14		9.42993	7	3	15.6973	5	5	4	3.62027	4	21	6	14
1973	4	7	6	18	16	11	9	NaN	16	26	13	16		4	7	6	18	16	11	9	16.131	16	26	13	16
1974	1	3	5	17	NaN	9	9	24	17	19	17	15		1	3	5	17	13.6426	9	9	24	17	19	17	15
1975	4	7	NaN	14	12	9	5	14	NaN	20	9	11		4	7	5.45771	14	12	9	5	14	10.1125	20	9	11
1976	5	8	NaN	NaN	8	NaN	NaN	NaN	11	16	NaN	9		5	8	5.58238	14.9649	8	15.4479	5.50514	5.43263	11	16	15.6648	9
1977	7	6	6	NaN	9	10	9	13	8	13	9	19		7	6	6	11.5609	9	10	9	13	8	13	9	19
1978	6	2	2	13	3	NaN	2	3	7	17	3	12		6	2	2	13	3	2.26609	2	3	7	17	3	12
1979	7	6	4	11	5	19	NaN	23	6	NaN	7	12		7	6	4	11	5	19	6.49347	23	6	7.17631	7	12
1980	NaN	2	6	11	8	21	6	8	9	12	NaN	10		3.2621	2	6	11	8	21	6	8	9	12	8.59982	10
1981	4	3	5	NaN	NaN	17	6	10	NaN	11	6	10		4	3	5	12.5384	11.9743	17	6	10	9.48876	11	6	10
1982	3	5	5	15	8	17	5	10	18	16	9	22		3	5	5	15	8	17	5	10	18	16	9	22
1983	NaN	3	NaN	NaN	2	4	4	2	3	12	16	14		0.710556	3	3.06631	15.4973	2	4	4	2	3	12	16	14
1984	7	5	NaN	30	14	22	8	8	18	31	14	20		7	5	1.66971	30	14	22	8	8	18	31	14	20
1985	6	6	NaN	NaN	9	14	7	NaN	14	17	13	11		6	6	4.99427	15.9978	9	14	7	6.51562	14	17	13	11
1986	3	6	5	17	8	17	9	14	18	24	8	12		3	6	5	17	8	17	9	14	18	24	8	12
1987	4	4	5	16	11	10	7	13	13	19	13	10		4	4	5	16	11	10	7	13	13	19	13	10
1988	4	9	8	16	12	NaN	4	8	16	NaN	17	21		4	9	8	16	12	16.8415	4	8	16	20.862	17	21
1989	NaN	5	3	NaN	13	NaN	3	4	7	22	16	12		3.58521	5	3	21.5199	13	17.179	3	4	7	22	16	12
1990	NaN	4	5	12	8	12	9	5	11	9	14	9		5.44238	4	5	12	8	12	9	5	11	9	14	9
1991	0	2	6	9	8	NaN	4	4	8	11	11	14		0	2	6	9	8	11.2408	4	4	8	11	11	14
1992	8	7	NaN	NaN	8	9	6	4	10	9	12	12		8	7	4.33952	13.0691	8	9	6	4	10	9	12	12
1993	6	9	3	21	8	11	5	10	13	20	10	14		6	9	3	21	8	11	5	10	13	20	10	14
1994	9	9	NaN	18	10	8	3	NaN	6	16	12	10		9	9	1.89614	18	10	8	3	7.02313	6	16	12	10
1995	7	6	NaN	NaN	9	7	7	10	8	15	11	14		7	6	4.60606	13.8953	9	7	7	10	8	15	11	14
1996	4	3	8	NaN	11	10	7	11	12	17	6	13		4	3	8	11.9474	11	10	7	11	12	17	6	13
1997	7	6	7	17	14	15	10	14	13	21	7	17		7	6	7	17	14	15	10	14	13	21	7	17
1998	8	4	3	NaN	8	10	5	5	8	16	6	16		8	4	3	14.5697	8	10	5	5	8	16	6	16
1999	5	5	NaN	17	NaN	8	4	7	10	27	7	22		5	5	5.38042	17	10.4363	8	4	7	10	27	7	22
2000	6	1	3	12	18	11	5	7	8	12	6	12		6	1	3	12	18	11	5	7	8	12	6	12
2001	6	5	7	13	4	13	6	9	12	12	13	10		6	5	7	13	4	13	6	9	12	12	13	10
2002	3	4	5	NaN	13	10	4	2	12	16	8	13		3	4	5	13.9594	13	10	4	2	12	16	8	13
2003	7	7	5	NaN	7	11	3	8	8	17	7	NaN		7	7	5	13.221	7	11	3	8	8	17	7	16.9433
2004	6	6	4	13	6	7	4	4	7	22	7	15		6	6	4	13	6	7	4	4	7	22	7	15
2005	2	4	4	14	8	8	5	NaN	10	13	7	17		2	4	4	14	8	8	5	18.0897	10	13	7	17
2006	4	7	NaN	NaN	5	11	4	5	6	11	8	13		4	7	6.10188	9.03327	5	11	4	5	6	11	8	13
2007	5	3	NaN	NaN	NaN	4	7	6	8	12	8	10		5	3	4.08628	11.5218	4.5837	4	7	6	8	12	8	10
2008	NaN	1	NaN	NaN	5	0	6	NaN	11	16	6	17		1.68208	1	2.7205	14.9192	5	0	6	20.2541	11	16	6	17
2009	2	2	NaN	10	6	NaN	2	4	3	13	8	8		2	2	4.41322	10	6	5.61234	2	4	3	13	8	8
2010	6	8	NaN	NaN	11	20	6	NaN	11	30	16	14		6	8	2.79022	26.0715	11	20	6	8.21587	11	30	16	14
2011	3	3	NaN	NaN	10	13	4	8	13	22	NaN	13		3	3	4.32998	17.3889	10	13	4	8	13	22	9.60393	13
2012	0	6	NaN	NaN	4	8	3	5	3	7	NaN	7		0	6	6.48268	7.42495	4	8	3	5	3	7	13.4959	7
2013	1	2	6	NaN	7	6	5	3	4	10	6	8		1	2	6	7.43886	7	6	5	3	4	10	6	8
2014	4	5	NaN	NaN	13	18	5	4	14	18	9	12		4	5	5.27485	15.932	13	18	5	4	14	18	9	12
2015	1	2	6	NaN	6	4	4	2	4	10	12	8		1	2	6	8.94263	6	4	4	2	4	10	12	8
2016	7	6	NaN	NaN	9	14	6	6	4	12	13	11		7	6	5.82468	11.3026	9	14	6	6	4	12	13	11
2017	0	1	NaN	NaN	10	10	NaN	9	NaN	16	11	10		0	1	4.64127	14.4252	10	10	4.46987	9	14.2431	16	11	10
2018	5	4	NaN	NaN	7	19	NaN	1	11	16	9	NaN		5	4	6.23143	13.3097	7	19	5.40721	1	11	16	9	17.51
2019	8	NaN	NaN	NaN	6	7	6	NaN	8	NaN	11	NaN		8	7.49567	3.66384	13.2728	6	7	6	8.70717	8	9.73454	11	12.3473
	r3mm Index													r3mm Index
ID	S1	S2	S3	S4	S5	S6	S7	S8	S9	S10	S11	S12		S1	S2	S3	S4	S5	S6	S7	S8	S9	S10	S11	S12
1969	20	24	26	33	NaN	31	34	NaN	32	50	24	44		20	24	26	33	47.9051	31	34	42.1764	32	50	24	44
1970	31	29	27	33	37	37	33	45	37	57	NaN	50		31	29	27	33	37	37	33	45	37	57	30.714	50
1971	34	36	22	NaN	28	40	46	NaN	35	52	32	44		34	36	22	31.7051	28	40	46	49.1198	35	52	32	44
1972	NaN	21	19	NaN	20	22	30	NaN	24	45	24	41		27.2376	21	19	25.0544	20	22	30	41.6229	24	45	24	41
1973	33	32	30	40	55	43	53	NaN	50	67	36	59		33	32	30	40	55	43	53	51.6904	50	67	36	59
1974	27	29	34	33	NaN	31	42	74	43	57	34	45		27	29	34	33	33.7195	31	42	74	43	57	34	45
1975	32	31	NaN	34	35	34	46	46	NaN	55	25	47		32	31	32.2582	34	35	34	46	46	46.8268	55	25	47
1976	11	23	NaN	NaN	27	NaN	NaN	NaN	32	36	NaN	32		11	23	21.9941	23.2293	27	29.9353	19.3924	30.1877	32	36	22.7601	32
1977	22	25	26	NaN	35	29	32	36	26	43	23	38		22	25	26	25.9677	35	29	32	36	26	43	23	38
1978	22	23	20	25	22	NaN	25	35	23	42	19	34		22	23	20	25	22	24.0943	25	35	23	42	19	34
1979	26	26	27	28	25	39	NaN	48	30	NaN	23	35		26	26	27	28	25	39	30.7384	48	30	45.7628	23	35
1980	NaN	19	24	26	29	31	32	58	24	45	NaN	37		26.6622	19	24	26	29	31	32	58	24	45	38.413	37
1981	22	26	23	NaN	NaN	32	29	38	NaN	38	26	41		22	26	23	26.736	27.2368	32	29	38	29.6844	38	26	41
1982	31	32	34	34	34	33	32	40	44	48	29	38		31	32	34	34	34	33	32	40	44	48	29	38
1983	NaN	22	NaN	NaN	22	24	28	27	30	32	31	33		19.8195	22	15.4717	23.4651	22	24	28	27	30	32	31	33
1984	35	33	NaN	46	49	51	42	44	57	53	37	50		35	33	32.7422	46	49	51	42	44	57	53	37	50
1985	28	29	NaN	NaN	35	39	36	NaN	48	44	29	31		28	29	31.6808	33.0329	35	39	36	41.9929	48	44	29	31
1986	29	29	37	35	43	47	40	42	51	51	31	34		29	29	37	35	43	47	40	42	51	51	31	34
1987	23	21	28	24	27	31	36	48	41	45	32	33		23	21	28	24	27	31	36	48	41	45	32	33
1988	29	39	27	39	33	NaN	30	40	49	NaN	34	50		29	39	27	39	33	55.253	30	40	49	44.3962	34	50
1989	NaN	25	26	NaN	37	NaN	33	38	43	46	30	37		29.115	25	26	33.9361	37	35.4619	33	38	43	46	30	37
1990	NaN	25	20	27	28	34	32	40	41	40	23	37		23.3932	25	20	27	28	34	32	40	41	40	23	37
1991	25	18	22	27	29	NaN	20	32	34	36	31	34		25	18	22	27	29	29.4301	20	32	34	36	31	34
1992	21	20	NaN	NaN	26	25	27	32	32	36	29	26		21	20	19.523	24.4927	26	25	27	32	32	36	29	26
1993	28	32	32	33	24	38	30	40	44	50	34	36		28	32	32	33	24	38	30	40	44	50	34	36
1994	26	25	NaN	31	32	32	30	NaN	38	41	21	28		26	25	21.7414	31	32	32	30	39.7254	38	41	21	28
1995	24	28	NaN	NaN	25	32	25	33	34	39	22	34		24	28	23.2813	27.795	25	32	25	33	34	39	22	34
1996	21	22	30	NaN	36	30	33	44	39	44	26	37		21	22	30	28.7062	36	30	33	44	39	44	26	37
1997	24	32	32	31	38	39	32	43	39	44	25	38		24	32	32	31	38	39	32	43	39	44	25	38
1998	22	25	26	NaN	34	36	25	31	31	40	26	38		22	25	26	28.4939	34	36	25	31	31	40	26	38
1999	29	21	NaN	30	NaN	41	36	45	28	57	42	38		29	21	27.6452	30	34.7941	41	36	45	28	57	42	38
2000	23	23	23	27	52	28	31	38	28	45	30	34		23	23	23	27	52	28	31	38	28	45	30	34
2001	26	16	23	29	29	28	25	34	29	36	38	22		26	16	23	29	29	28	25	34	29	36	38	22
2002	19	23	20	NaN	35	23	28	31	19	35	26	20		19	23	20	20.6363	35	23	28	31	19	35	26	20
2003	25	33	31	NaN	23	31	45	43	31	46	31	NaN		25	33	31	22.7461	23	31	45	43	31	46	31	30.5331
2004	25	32	31	28	27	38	27	42	29	41	32	39		25	32	31	28	27	38	27	42	29	41	32	39
2005	30	29	21	24	19	32	29	NaN	19	37	41	35		30	29	21	24	19	32	29	62.4409	19	37	41	35
2006	26	26	NaN	NaN	35	22	30	34	22	40	30	39		26	26	21.5659	26.2762	35	22	30	34	22	40	30	39
2007	21	20	NaN	NaN	NaN	35	30	36	25	47	45	34		21	20	28.5725	23.5112	28.43	35	30	36	25	47	45	34
2008	NaN	22	NaN	NaN	25	47	33	NaN	30	46	41	40		30.0108	22	22.2565	29.7823	25	47	33	48.452	30	46	41	40
2009	16	12	NaN	16	17	NaN	20	26	11	32	24	30		16	12	21.3961	16	17	22.8727	20	26	11	32	24	30
2010	31	36	NaN	NaN	36	45	42	NaN	33	54	52	45		31	36	20.8759	33.2852	36	45	42	75.4764	33	54	52	45
2011	28	32	NaN	NaN	29	28	32	37	28	47	NaN	40		28	32	27.376	28.1137	29	28	32	37	28	47	28.0309	40
2012	15	23	NaN	NaN	18	22	23	22	18	31	NaN	23		15	23	21.9902	15.1137	18	22	23	22	18	31	23.2599	23
2013	12	22	31	NaN	30	22	18	35	23	39	26	34		12	22	31	21.6886	30	22	18	35	23	39	26	34
2014	23	23	NaN	NaN	39	31	32	36	31	39	26	39		23	23	18.7973	29.0539	39	31	32	36	31	39	26	39
2015	14	19	18	NaN	20	30	24	26	26	37	25	36		14	19	18	20.7623	20	30	24	26	26	37	25	36
2016	26	27	NaN	NaN	26	41	31	41	22	44	33	32		26	27	25.8461	25.2086	26	41	31	41	22	44	33	32
2017	22	25	NaN	NaN	24	40	NaN	34	NaN	40	28	33		22	25	28.4437	29.1646	24	40	24.9395	34	41.2979	40	28	33
2018	24	19	NaN	NaN	25	47	NaN	33	26	42	36	NaN		24	19	24.4811	24.9545	25	47	28.8319	33	26	42	36	33.6491
2019	31	NaN	NaN	NaN	18	30	30	NaN	27	NaN	32	NaN		31	29.0898	21.6061	26.2155	18	30	30	41.1918	27	43.4286	32	37.0252
	rx1day Index													rx1day Index
ID	S1	S2	S3	S4	S5	S6	S7	S8	S9	S10	S11	S12		S1	S2	S3	S4	S5	S6	S7	S8	S9	S10	S11	S12
1969	45	80	35	54.4	NaN	69	43	NaN	63	38	63	51		45	80	35	54.4	48.729	69	43	49.5143	63	38	63	51
1970	36	60	39	65.5	28	81	26	37	76	65	NaN	55		36	60	39	65.5	28	81	26	37	76	65	45.4729	55
1971	50	83	46	NaN	60	78	45	NaN	86	96	60	80		50	83	46	74.5404	60	78	45	40.4854	86	96	60	80
1972	NaN	56	44	NaN	30	59	26	NaN	37	84	47	55		19.2312	56	44	56.491	30	59	26	32.0933	37	84	47	55
1973	33	52	49	78.3	78	91	45	NaN	60	97	70	115		33	52	49	78.3	78	91	45	56.7266	60	97	70	115
1974	22	30	28	45.2	NaN	50	40	55	45	65	82	44		22	30	28	45.2	42.7452	50	40	55	45	65	82	44
1975	43	45	NaN	86.8	97	95	51	50	NaN	78	54	63		43	45	74.16	86.8	97	95	51	50	83.3081	78	54	63
1976	24	42	NaN	NaN	30	NaN	NaN	NaN	75	73	NaN	43		24	42	74.5115	42.7884	30	80.5057	21.9688	21.045	75	73	46.0964	43
1977	101	47	42	NaN	62	60	44	44	84	33	79	46		101	47	42	40.3895	62	60	44	44	84	33	79	46
1978	25	54	34	50.9	41	NaN	25	53	50	110	60	63		25	54	34	50.9	41	43.8858	25	53	50	110	60	63
1979	58	48	60	56	60	70	NaN	30	65	NaN	90	54		58	48	60	56	60	70	51.3019	30	65	68.2634	90	54
1980	NaN	61	74	43.2	85	130	43	20	55	81	NaN	48		32.828	61	74	43.2	85	130	43	20	55	81	225.038	48
1981	25	53	45	NaN	NaN	80	41	56	NaN	54	46	45		25	53	45	61.4408	37.8012	80	41	56	78.3796	54	46	45
1982	30	44	50	61.1	48	80	43	45	65	84	52.4	90		30	44	50	61.1	48	80	43	45	65	84	52.4	90
1983	NaN	31	NaN	NaN	40	30	22	32	37	39	60	68		43.2844	31	61.2019	23.9819	40	30	22	32	37	39	60	68
1984	45	52	NaN	42.2	60	70	32	40	58	103	60	74		45	52	78.3772	42.2	60	70	32	40	58	103	60	74
1985	38	38	NaN	NaN	78	80	29	NaN	80	58	65	71		38	38	84.4568	55.2327	78	80	29	36.4958	80	58	65	71
1986	33	53	75	83.7	90	93	93	53	89	68	55	120		33	53	75	83.7	90	93	93	53	89	68	55	120
1987	36	43	75	112	120	135	58	90	138	94	60	52		36	43	75	112	120	135	58	90	138	94	60	52
1988	34	36	40	46	80	NaN	34	58	80	NaN	50	64		34	36	40	46	80	29.948	34	58	80	46.467	50	64
1989	NaN	50	66	NaN	60	NaN	27	36	82	111	65	83		26.5673	50	66	78.7101	60	103.224	27	36	82	111	65	83
1990	NaN	33	49	53.3	60	44	31	41	39	57	59	39		5.44981	33	49	53.3	60	44	31	41	39	57	59	39
1991	19	24	35	68.2	44	NaN	30	31	76	45	45	79		19	24	35	68.2	44	63.6535	30	31	76	45	45	79
1992	50	83	NaN	NaN	80	51	39	56	64	76	80	66		50	83	48.4314	57.9217	80	51	39	56	64	76	80	66
1993	53	85	42	51	56	60	29	42	58	84	75	63		53	85	42	51	56	60	29	42	58	84	75	63
1994	44	70	NaN	43.2	56	70	42	NaN	72	85	65	45		44	70	73.4636	43.2	56	70	42	32.06	72	85	65	45
1995	64	54	NaN	NaN	44	43	57	46	39	79	63	82		64	54	66.1224	23.1238	44	43	57	46	39	79	63	82
1996	70	34	56	NaN	70	68	46	45	60	67	112	81		70	34	56	40.4107	70	68	46	45	60	67	112	81
1997	51	89	55	57.1	82	43	45	59	47	84	102	53		51	89	55	57.1	82	43	45	59	47	84	102	53
1998	45	62	45	NaN	45	40	43	54	40	75	55	85		45	62	45	42.3174	45	40	43	54	40	75	55	85
1999	27	66	NaN	75.8	NaN	42	70	41	50	80	39	87		27	66	19.0324	75.8	57.6119	42	70	41	50	80	39	87
2000	36	26	39	42.5	62	53	46	43	53	78	51	80		36	26	39	42.5	62	53	46	43	53	78	51	80
2001	49	43	64	20.5	56	53	36	60	60	78	53	65		49	43	64	20.5	56	53	36	60	60	78	53	65
2002	46	40	46	NaN	98	67	43	88	77	106	92	71		46	40	46	61.0997	98	67	43	88	77	106	92	71
2003	62	47	44	NaN	75	52	48	51	63	61	82	NaN		62	47	44	48.2222	75	52	48	51	63	61	82	65.2799
2004	40	43	32	55.5	38	65	54	45	57	96	75	71		40	43	32	55.5	38	65	54	45	57	96	75	71
2005	66	47	82	45.6	57	80	41	NaN	75	55	45	120		66	47	82	45.6	57	80	41	48.5318	75	55	45	120
2006	32	43	NaN	NaN	50	100	32	80	68	81	118	130		32	43	55.1609	52.4026	50	100	32	80	68	81	118	130
2007	43	50	NaN	NaN	NaN	50	73	62	72	56	65	63		43	50	48.8213	58.8484	89.5772	50	73	62	72	56	65	63
2008	NaN	29	NaN	NaN	60	18	55	NaN	66	68	66	58		28.7696	29	10.5962	44.9776	60	18	55	69.8723	66	68	66	58
2009	25	40	NaN	40	47	NaN	25	42	62	58	42	38		25	40	70.6637	40	47	57.45	25	42	62	58	42	38
2010	38	121	NaN	NaN	69	50	27	NaN	67	99	60	58		38	121	30.9017	79.8517	69	50	27	48.2385	67	99	60	58
2011	33	23	NaN	NaN	71	95	42	31	70	90	NaN	76		33	23	62.4261	57.2842	71	95	42	31	70	90	125.822	76
2012	16	47	NaN	NaN	71	55	23	27	62	38	NaN	43		16	47	65.4645	52.3482	71	55	23	27	62	38	59.1388	43
2013	39	31	83	NaN	46	30	30	36	43	68	73	60		39	31	83	7.84011	46	30	30	36	43	68	73	60
2014	41	50	NaN	NaN	70	80	43	32	67	66	138	70		41	50	49.0267	53.4752	70	80	43	32	67	66	138	70
2015	40	47	30	NaN	36	58	57	38	75	47	94	50		40	47	30	44.1664	36	58	57	38	75	47	94	50
2016	37	51	NaN	NaN	85	55	48	46	82	63	71	48		37	51	70.7039	47.3185	85	55	48	46	82	63	71	48
2017	18	44	NaN	NaN	130	140	NaN	47	NaN	119	72	49		18	44	90.6513	117.692	130	140	13.1785	47	103.36	119	72	49
2018	51	54	NaN	NaN	58	90	NaN	23	60	114	90	NaN		51	54	80.1711	50.7301	58	90	23.5342	23	60	114	90	79.7688
2019	49	NaN	NaN	NaN	57	56	40	NaN	135	NaN	61	NaN		49	19.2894	26.6393	63.2169	57	56	40	13.5546	135	32.0931	61	104.601
	rx5day Index													rx5day Index
ID	S1	S2	S3	S4	S5	S6	S7	S8	S9	S10	S11	S12		S1	S2	S3	S4	S5	S6	S7	S8	S9	S10	S11	S12
1969	138	162	81	120.2	NaN	94	122	NaN	103	120	125	187		138	162	81	120.2	130.69	94	122	70.5973	103	120	125	187
1970	48	78	68	105.4	103	180	71	92	135	240	NaN	125		48	78	68	105.4	103	180	71	92	135	240	134.45	125
1971	99	105	56	NaN	116	111	74	NaN	127	136	86	135		99	105	56	123.48	116	111	74	82.8971	127	136	86	135
1972	NaN	85	80	NaN	59	72	47	NaN	84	195	72	146		55.0046	85	80	25.1903	59	72	47	73.9679	84	195	72	146
1973	49	93	106	112.1	144	175	137	NaN	219	186	115	205		49	93	106	112.1	144	175	137	186.009	219	186	115	205
1974	38.5	62	53	82.3	NaN	140	69	117	99	124	138	113		38.5	62	53	82.3	66.4681	140	69	117	99	124	138	113
1975	81	85	NaN	112.9	227	147	125	92	NaN	151	99	138		81	85	142.772	112.9	227	147	125	92	139.01	151	99	138
1976	52	71	NaN	NaN	70	NaN	NaN	NaN	113	126	NaN	104		52	71	73.4808	72.7634	70	101.019	52.3712	95.8207	113	126	96.6509	104
1977	103	92	82	NaN	123	141	83	101	145	110	138	124		103	92	82	132.429	123	141	83	101	145	110	138	124
1978	61	58	43	69.7	51	NaN	49	59	95	142	95	161		61	58	43	69.7	51	125.872	49	59	95	142	95	161
1979	88	73	75	85.4	76	120	NaN	105	118	NaN	99	135		88	73	75	85.4	76	120	65.7642	105	118	143.243	99	135
1980	NaN	92	140	90.5	207	460	113	90	134	251	NaN	98		74.0008	92	140	90.5	207	460	113	90	134	251	21.8077	98
1981	47	97	77	NaN	NaN	105	55	70	NaN	84	80	116		47	97	77	89.9834	70.7133	105	55	70	88.756	84	80	116
1982	50	109	77	128.3	78	170	71	92	137	146	90.2	110		50	109	77	128.3	78	170	71	92	137	146	90.2	110
1983	NaN	64	NaN	NaN	74	67	45	53	77	108	170	168		37.1449	64	38.2079	13.771	74	67	45	53	77	108	170	168
1984	92	105	NaN	95.8	131	178	81	99	187	236	114	154		92	105	99.8032	95.8	131	178	81	99	187	236	114	154
1985	99	70	NaN	NaN	109	106	67	NaN	127	149	143	105		99	70	84.7064	91.0489	109	106	67	92.6305	127	149	143	105
1986	67	78	144	144.7	182	205	126	122	171	138	80	157		67	78	144	144.7	182	205	126	122	171	138	80	157
1987	53	65	100	122.9	149	142	91	127	171	196	130	101		53	65	100	122.9	149	142	91	127	171	196	130	101
1988	50	76	81	84.9	113	NaN	70	121	141	NaN	149	182		50	76	81	84.9	113	134.546	70	121	141	238.922	149	182
1989	NaN	69	89	NaN	106	NaN	44	57	99	178	95	105		76.9528	69	89	46.9634	106	60.4356	44	57	99	178	95	105
1990	NaN	69	96	103.6	112	88	84	91	100	106	109	94		67.7235	69	96	103.6	112	88	84	91	100	106	109	94
1991	36	36	75	104.7	75	NaN	67	77	120	96	91	148		36	36	75	104.7	75	125.691	67	77	120	96	91	148
1992	77	127	NaN	NaN	108	79	60	94	115	181	142	86		77	127	84.3119	75.1799	108	79	60	94	115	181	142	86
1993	67	142	62	102.5	81	107	78	83	106	155	102	152		67	142	62	102.5	81	107	78	83	106	155	102	152
1994	91	125	NaN	87.3	123	110	79	NaN	97	193	150	108		91	125	80.5893	87.3	123	110	79	56.1689	97	193	150	108
1995	72	84	NaN	NaN	77	76	104	103	75	144	95	178		72	84	96.9434	77.1599	77	76	104	103	75	144	95	178
1996	90	58	106	NaN	114	104	77	104	154	179	147	158		90	58	106	90.3298	114	104	77	104	154	179	147	158
1997	74	129	119	107.6	154	109	94	104	132	178	148	123		74	129	119	107.6	154	109	94	104	132	178	148	123
1998	85	103	75	NaN	74	105	69	88	99	135	86	160		85	103	75	83.9063	74	105	69	88	99	135	86	160
1999	45	69	NaN	136.3	NaN	104	102	85	125	161	96	138		45	69	97.6721	136.3	115.649	104	102	85	125	161	96	138
2000	94	52	64	112.3	141	120	68	75	83	119	77	183		94	52	64	112.3	141	120	68	75	83	119	77	183
2001	75	74	97	44.9	71	93	83	145	100	157	104	96		75	74	97	44.9	71	93	83	145	100	157	104	96
2002	60	56	92	NaN	216	129	92	95	134	137	152	119		60	56	92	137.281	216	129	92	95	134	137	152	119
2003	121	146	88	NaN	125	95	71	75	120	124	143	NaN		121	146	88	102.379	125	95	71	75	120	124	143	116.232
2004	79	77	70	88.6	93	107	64	69	97	164	90	174		79	77	70	88.6	93	107	64	69	97	164	90	174
2005	76	83	103	113.6	84	124	94	NaN	117	118	92	190		76	83	103	113.6	84	124	94	100.296	117	118	92	190
2006	58	95	NaN	NaN	73	150	84	113	87	147	168	180		58	95	24.1501	75.5912	73	150	84	113	87	147	168	180
2007	79	54	NaN	NaN	NaN	101	81	94	109	135	113	130		79	54	88.7998	100.587	108.093	101	81	94	109	135	113	130
2008	NaN	44	NaN	NaN	80	62	87	NaN	126	155	108	178		80.9415	44	99.5128	55.2529	80	62	87	130.132	126	155	108	178
2009	34	45	NaN	59.9	81	NaN	47	62	93	125	77	91		34	45	89.0939	59.9	81	75.7452	47	62	93	125	77	91
2010	63	180	NaN	NaN	89	145	79	NaN	144	156	133	120		63	180	64.4875	101.427	89	145	79	147.541	144	156	133	120
2011	52	61	NaN	NaN	194	195	87	114	168	274	NaN	137		52	61	113.835	75.265	194	195	87	114	168	274	114.251	137
2012	28	97	NaN	NaN	71	56	43	63	73	73	NaN	87		28	97	71.0773	49.5701	71	56	43	63	73	73	60.558	87
2013	54	44	112	NaN	89	58	74	60	84	137	93	72		54	44	112	55.1377	89	58	74	60	84	137	93	72
2014	75	92	NaN	NaN	116	134	87	54	112	181	143	152		75	92	67.5967	108.001	116	134	87	54	112	181	143	152
2015	53	90	54	NaN	92	97	95	50	95	96	202	114		53	90	54	96.2209	92	97	95	50	95	96	202	114
2016	66	63	NaN	NaN	119	140	68	97	99	79	122	104		66	63	64.0422	132.777	119	140	68	97	99	79	122	104
2017	42	79	NaN	NaN	230	225	NaN	85	NaN	163	111	105		42	79	139.57	124.007	230	225	117.633	85	183.193	163	111	105
2018	102	78	NaN	NaN	78	268	NaN	47	108	205	216	NaN		102	78	13.3759	112.482	78	268	119.504	47	108	205	216	315.75
2019	101	NaN	NaN	NaN	85	90	65	NaN	140	NaN	173	NaN		101	110.285	67.0257	45.6048	85	90	65	105.732	140	224.005	173	159.825
	sdii Index													sdii Index
ID	S1	S2	S3	S4	S5	S6	S7	S8	S9	S10	S11	S12		S1	S2	S3	S4	S5	S6	S7	S8	S9	S10	S11	S12
1969	12.9	10.6889	10.7419	10.7103	NaN	13.4419	13.6571	NaN	20.697	10.5147	25.75	14.8163		12.9	10.6889	10.7419	10.7103	31.0125	13.4419	13.6571	13.2757	20.697	10.5147	25.75	14.8163
1970	7.10638	8.85	9.90625	11.9689	12.2564	12.098	6.15517	8.42105	16.8049	15.4284	NaN	13.8475		7.10638	8.85	9.90625	11.9689	12.2564	12.098	6.15517	8.42105	16.8049	15.4284	12.5673	13.8475
1971	9	12	11.1481	NaN	17.1667	13.4286	8.80328	NaN	15.7857	15.7424	14.6	14.8448		9	12	11.1481	10.4128	17.1667	13.4286	8.80328	10.2276	15.7857	15.7424	14.6	14.8448
1972	NaN	16.8182	11.25	NaN	11.08	11.8966	8.17143	NaN	7.91892	23.2826	13.6667	13.8444		9.31354	16.8182	11.25	6.31678	11.08	11.8966	8.17143	13.8324	7.91892	23.2826	13.6667	13.8444
1973	7.73333	11.3846	11.7188	10.85	15.5636	15.8235	9.73846	NaN	13.7541	19.8194	16.8947	12.7763		7.73333	11.3846	11.7188	10.85	15.5636	15.8235	9.73846	13.882	13.7541	19.8194	16.8947	12.7763
1974	5.06863	6.97826	8.48718	9.83488	NaN	14.4	8.91379	17.0811	15.8889	16.4333	19.3421	13.5172		5.06863	6.97826	8.48718	9.83488	28.0717	14.4	8.91379	17.0811	15.8889	16.4333	19.3421	13.5172
1975	7.31707	9.65217	NaN	10.3457	23	16.8286	9.36207	13.5	NaN	18.8136	14.3226	11.5172		7.31707	9.65217	9.79267	10.3457	23	16.8286	9.36207	13.5	16.5511	18.8136	14.3226	11.5172
1976	10.5	10.4286	NaN	NaN	13	NaN	NaN	NaN	19.6875	16.2174	NaN	11.85		10.5	10.4286	8.41581	8.1265	13	20.8664	9.10138	9.44857	19.6875	16.2174	17.7541	11.85
1977	14.5806	8.79545	8.94595	NaN	12.6279	14.4324	11.675	14.5135	18.5312	12.6226	17.8462	17.0227		14.5806	8.79545	8.94595	10.2362	12.6279	14.4324	11.675	14.5135	18.5312	12.6226	17.8462	17.0227
1978	13.087	7.88235	5.84848	10.0485	7.64706	NaN	9.53333	10.5641	16	18.8163	13.5714	17.4595		13.087	7.88235	5.84848	10.0485	7.64706	17.4625	9.53333	10.5641	16	18.8163	13.5714	17.4595
1979	11.9062	9.70732	10.4444	8.23077	11.7667	18.9268	NaN	18.2708	12.0571	NaN	15.1613	12.75		11.9062	9.70732	10.4444	8.23077	11.7667	18.9268	10.6174	18.2708	12.0571	21.0025	15.1613	12.75
1980	NaN	7.14286	10.4211	8.80769	16.9677	38.0286	9.57447	11.6379	15.129	14.9434	NaN	10.92		9.40801	7.14286	10.4211	8.80769	16.9677	38.0286	9.57447	11.6379	15.129	14.9434	20.3973	10.92
1981	11	8.21951	8.66667	NaN	NaN	18.6	8.73333	10.7059	NaN	11.807	9.78529	11.3333		11	8.21951	8.66667	6.01623	12.2118	18.6	8.73333	10.7059	11.0073	11.807	9.78529	11.3333
1982	8.24242	9.97561	8.45833	11.5045	13	19.2162	8.40426	10.9423	15.38	16.3273	12.8853	20.5		8.24242	9.97561	8.45833	11.5045	13	19.2162	8.40426	10.9423	15.38	16.3273	12.8853	20.5
1983	NaN	7.75	NaN	NaN	7.04516	10.2308	5.30612	6.86667	7.23256	11.413	22.8387	15.7692		15.9546	7.75	5.11854	10.7272	7.04516	10.2308	5.30612	6.86667	7.23256	11.413	22.8387	15.7692
1984	13.4	10.0455	NaN	13.766	12.5469	19.4286	9.43396	10.7455	15.2059	21.2769	18.9512	18.4727		13.4	10.0455	7.61057	13.766	12.5469	19.4286	9.43396	10.7455	15.2059	21.2769	18.9512	18.4727
1985	13.3571	10.1282	NaN	NaN	15.2308	14.2041	8.16364	NaN	14.1786	14.8966	15.9487	13.359		13.3571	10.1282	8.81913	11.2304	15.2308	14.2041	8.16364	11.1015	14.1786	14.8966	15.9487	13.359
1986	10.6667	8.46512	10.8095	12.3085	14.7556	17.6154	11.1111	14.7755	16.3509	16.6032	11.725	16.1667		10.6667	8.46512	10.8095	12.3085	14.7556	17.6154	11.1111	14.7755	16.3509	16.6032	11.725	16.1667
1987	10.7083	7	10.3077	19.2857	17.5405	13.7609	8.73214	13.5185	14.7	18.9245	17.1579	13.55		10.7083	7	10.3077	19.2857	17.5405	13.7609	8.73214	13.5185	14.7	18.9245	17.1579	13.55
1988	8.75	10.4898	10.1111	10.5633	15.1064	NaN	7.65385	9.59649	14.5536	NaN	13.6415	20.1731		8.75	10.4898	10.1111	10.5633	15.1064	14.925	7.65385	9.59649	14.5536	16.7312	13.6415	20.1731
1989	NaN	9.63889	10.6286	NaN	15.775	NaN	6.55102	6.67308	11.62	19.5	16.8718	15.381		5.32928	9.63889	10.6286	15.0042	15.775	10.4047	6.55102	6.67308	11.62	19.5	16.8718	15.381
1990	NaN	7.26829	10.8621	9.575	15.1935	12.8571	7.94545	8.32727	11.6042	10.8246	17.4667	12.093		4.43455	7.26829	10.8621	9.575	15.1935	12.8571	7.94545	8.32727	11.6042	10.8246	17.4667	12.093
1991	7.22222	4.88571	10	10.8545	12.9355	NaN	7.28571	7.90244	12.9286	12.3333	15.2424	17.5526		7.22222	4.88571	10	10.8545	12.9355	10.5072	7.28571	7.90244	12.9286	12.3333	15.2424	17.5526
1992	15.8696	14.0938	NaN	NaN	14.7419	13.0588	10.2571	9.125	16.5897	14.3023	18.2812	17.0323		15.8696	14.0938	11.5047	11.382	14.7419	13.0588	10.2571	9.125	16.5897	14.3023	18.2812	17.0323
1993	12.2667	11.3878	7.14286	11.4791	9.87805	12.9545	6.77358	11.551	11.6667	15.746	14.7632	19.9737		12.2667	11.3878	7.14286	11.4791	9.87805	12.9545	6.77358	11.551	11.6667	15.746	14.7632	19.9737
1994	14.9259	14.5143	NaN	10.3261	17.125	12.2973	9.65789	NaN	10.2857	15.3077	24.5652	13.3235		14.9259	14.5143	10.9634	10.3261	17.125	12.2973	9.65789	12.0495	10.2857	15.3077	24.5652	13.3235
1995	12.9615	9.125	NaN	NaN	13.7586	10.8649	9.48649	10.0816	9.75	15.1132	17.1667	23.9714		12.9615	9.125	11.4167	17.4171	13.7586	10.8649	9.48649	10.0816	9.75	15.1132	17.1667	23.9714
1996	14.4348	6.62162	11.8095	NaN	17	13.7368	9.60465	11.9434	13.8837	13.9661	12.1765	16.7692		14.4348	6.62162	11.8095	16.8549	17	13.7368	9.60465	11.9434	13.8837	13.9661	12.1765	16.7692
1997	12.8148	13.025	11.8333	11.8351	15.75	14.1163	11.1064	14.34	13.8261	18.3393	12.44	18.2564		12.8148	13.025	11.8333	11.8351	15.75	14.1163	11.1064	14.34	13.8261	18.3393	12.44	18.2564
1998	14.625	7.60465	7.875	NaN	9.77273	13.7619	7.87805	8.56522	11.2955	14.5741	7.78431	21.525		14.625	7.60465	7.875	12.8429	9.77273	13.7619	7.87805	8.56522	11.2955	14.5741	7.78431	21.525
1999	7.95122	7.44681	NaN	11.0729	NaN	12.2766	7.96552	8.18462	11.4222	18.1972	7.42105	25.2821		7.95122	7.44681	7.53609	11.0729	11.2244	12.2766	7.96552	8.18462	11.4222	18.1972	7.42105	25.2821
2000	10.1786	6.575	7.27027	9.18	14.875	17.0645	6.92982	7.65079	12.6471	12.9474	8.44	18.3158		10.1786	6.575	7.27027	9.18	14.875	17.0645	6.92982	7.65079	12.6471	12.9474	8.44	18.3158
2001	9.8	9.875	11.25	8.10789	10.7576	16.2647	9.67568	12.3	18.9	16.7826	13.9091	19.76		9.8	9.875	11.25	8.10789	10.7576	16.2647	9.67568	12.3	18.9	16.7826	13.9091	19.76
2002	7.88462	9.92857	9.77419	NaN	18.775	22.2174	11.1765	9.5	22.4	17.6667	13.7838	24.1429		7.88462	9.92857	9.77419	10.8473	18.775	22.2174	11.1765	9.5	22.4	17.6667	13.7838	24.1429
2003	11	9.10417	9.65116	NaN	14.9643	16.697	9.88	9.44828	16.0857	15.3571	10.3019	NaN		11	9.10417	9.65116	11.6043	14.9643	16.697	9.88	9.44828	16.0857	15.3571	10.3019	19.3069
2004	10.7879	8.15556	9.55	10.0225	11.5143	12.0952	7.59091	8.75472	11.2619	18.3148	9.63462	18.0698		10.7879	8.15556	9.55	10.0225	11.5143	12.0952	7.59091	8.75472	11.2619	18.3148	9.63462	18.0698
2005	8.40541	9.94595	10.4688	10.7857	15.7308	16.6667	8.8	NaN	17	14.6531	9.22222	23.3095		8.40541	9.94595	10.4688	10.7857	15.7308	16.6667	8.8	8.51348	17	14.6531	9.22222	23.3095
2006	7.69697	9.04762	NaN	NaN	9.57143	21.3871	9.2	9.70732	14.3214	13.551	13.7317	16.6585		7.69697	9.04762	9.01229	5.04389	9.57143	21.3871	9.2	9.70732	14.3214	13.551	13.7317	16.6585
2007	11.3846	6.875	NaN	NaN	NaN	11.6757	10.9474	11.9487	13.7273	14.2453	9.86207	15.4146		11.3846	6.875	11.2533	13.5705	12.2368	11.6757	10.9474	11.9487	13.7273	14.2453	9.86207	15.4146
2008	NaN	5.22857	NaN	NaN	13.9655	7.38889	10.6047	NaN	14.5128	15.2982	9.46774	16.2553		5.05515	5.22857	12.6014	17.0089	13.9655	7.38889	10.6047	2.77621	14.5128	15.2982	9.46774	16.2553
2009	6.125	8.15	NaN	10.881	14.1304	NaN	9.4	9.45455	10.4706	16.2143	12.1562	12.1714		6.125	8.15	11.1246	10.881	14.1304	14.3462	9.4	9.45455	10.4706	16.2143	12.1562	12.1714
2010	7.65217	11.6078	NaN	NaN	11.9184	20.7778	8.72549	NaN	15.3409	17.9242	12.7761	14.451		7.65217	11.6078	10.6884	8.54509	11.9184	20.7778	8.72549	9.39709	15.3409	17.9242	12.7761	14.451
2011	7.22222	7.29545	NaN	NaN	14.0426	25.1429	8.23529	11.6512	20.2812	18.85	NaN	14.9783		7.22222	7.29545	8.88486	11.456	14.0426	25.1429	8.23529	11.6512	20.2812	18.85	15.9757	14.9783
2012	5.30435	11.5806	NaN	NaN	9.9	16.5909	8.2	8.08824	13	11.1622	NaN	14.36		5.30435	11.5806	10.1146	2.05964	9.9	16.5909	8.2	8.08824	13	11.1622	13.944	14.36
2013	5.125	8.40741	14	NaN	9.38095	12.9091	14.25	7.55319	10.3793	12.8367	8.86957	13.9429		5.125	8.40741	14	5.95304	9.38095	12.9091	14.25	7.55319	10.3793	12.8367	8.86957	13.9429
2014	8.36842	10.2581	NaN	NaN	16.4762	25.5806	8.88636	6.80392	19.025	19.5227	15.0435	14.75		8.36842	10.2581	10.3527	12.3271	16.4762	25.5806	8.88636	6.80392	19.025	19.5227	15.0435	14.75
2015	6.05263	11.5909	9.88462	NaN	13.3846	10.8378	9.82857	6.23913	14.0769	12.6809	21.6486	15.3077		6.05263	11.5909	9.88462	8.37091	13.3846	10.8378	9.82857	6.23913	14.0769	12.6809	21.6486	15.3077
2016	9.9697	10	NaN	NaN	12.7027	18.0238	8.54167	9.31481	12.3214	11.8182	14.1277	14.2444		9.9697	10	8.95465	4.32001	12.7027	18.0238	8.54167	9.31481	12.3214	11.8182	14.1277	14.2444
2017	5.84848	9.1875	NaN	NaN	22.9259	17.7073	NaN	11.0667	NaN	16.5294	12.0667	11.8837		5.84848	9.1875	10.8145	10.921	22.9259	17.7073	9.42182	11.0667	19.2078	16.5294	12.0667	11.8837
2018	8.91429	9.1875	NaN	NaN	15.5185	21.22	NaN	6.71429	16	16.8909	11.9273	NaN		8.91429	9.1875	8.99527	11.8793	15.5185	21.22	8.17996	6.71429	16	16.8909	11.9273	20.3587
2019	12.225	NaN	NaN	NaN	17.5	9.68889	13.9667	NaN	16.8621	NaN	12.9574	NaN		12.225	5.49722	14.7442	20.6124	17.5	9.68889	13.9667	14.9507	16.8621	15.7533	12.9574	17.9916
